# Supplementary material for: Transcriptome analysis reveals key regulatory genes for root growth related to potassium utilization efficiency in rapeseed (Brassica napus L.)
Source: Front Plant Sci. 2023 Jul 19;14:1194914. doi: 10.3389/fpls.2023.1194914 (PMC10400329; doi:10.3389/fpls.2023.1194914)
Supplement: Supplementary file 1 [file DataSheet_1.zip › Supplementary File 1.xlsx]

## Sheet: Table S1
Table S1: The statistical summary of total clean reads, guanine-cytosine (GC) content and Phred quality score of the 48 samples
Sample	Raw Reads	Raw Bases	Clean Reads	Clean Bases	Valid Bases	Q30	GC
HK1ckT1R1	46.37M	6.95G	45.29M	6.23G	0.8954	0.9404	0.4652
HK1ckT1R2	48.69M	7.30G	47.66M	6.51G	0.892	0.9447	0.4704
HK1ckT1R3	47.51M	7.13G	46.58M	6.26G	0.878	0.9465	0.4702
HK1ckT2R1	50.47M	7.57G	49.66M	6.87G	0.9069	0.9566	0.4756
HK1ckT2R2	50.54M	7.58G	49.71M	6.86G	0.9053	0.9562	0.4763
HK1ckT2R3	48.03M	7.20G	47.26M	6.53G	0.9059	0.9565	0.476
HK1T1R1	50.29M	7.54G	49.43M	6.78G	0.8985	0.9529	0.4726
HK1T1R2	50.58M	7.59G	49.73M	6.80G	0.8964	0.954	0.4728
HK1T1R3	45.64M	6.85G	44.90M	6.21G	0.9076	0.9516	0.4734
HK1T2R1	51.09M	7.66G	49.96M	6.82G	0.8893	0.9427	0.4747
HK1T2R2	49.77M	7.47G	48.67M	6.63G	0.8874	0.9436	0.4751
HK1T2R3	49.44M	7.42G	48.65M	6.74G	0.9085	0.9556	0.4752
HK2ckT1R1	48.10M	7.22G	47.18M	6.49G	0.8996	0.9465	0.4696
HK2ckT1R2	51.60M	7.74G	50.48M	6.95G	0.8977	0.9423	0.4705
HK2ckT1R3	48.63M	7.30G	47.52M	6.55G	0.8981	0.9444	0.467
HK2ckT2R1	47.46M	7.12G	46.73M	6.47G	0.9084	0.957	0.4755
HK2ckT2R2	48.20M	7.23G	47.45M	6.53G	0.9034	0.9567	0.4763
HK2ckT2R3	48.69M	7.30G	48.05M	6.64G	0.9087	0.9591	0.481
HK2T1R1	50.15M	7.52G	49.29M	6.80G	0.9038	0.9506	0.4715
HK2T1R2	50.49M	7.57G	49.62M	6.80G	0.8979	0.9513	0.4719
HK2T1R3	49.50M	7.43G	48.67M	6.70G	0.9029	0.9513	0.4726
HK2T2R1	48.15M	7.22G	47.34M	6.50G	0.8994	0.9542	0.4746
HK2T2R2	49.18M	7.38G	48.41M	6.67G	0.9045	0.9559	0.4746
HK2T2R3	48.19M	7.23G	47.41M	6.55G	0.9056	0.9553	0.4745
LK1ckT1R1	47.44M	7.12G	46.65M	6.33G	0.8896	0.9512	0.4682
LK1ckT1R2	50.32M	7.55G	49.53M	6.83G	0.9049	0.9523	0.4687
LK1ckT1R3	48.20M	7.23G	47.38M	6.54G	0.9049	0.951	0.4699
LK1ckT2R1	48.86M	7.33G	48.08M	6.60G	0.9003	0.9554	0.4761
LK1ckT2R2	49.18M	7.38G	48.41M	6.64G	0.9004	0.9557	0.4761
LK1ckT2R3	51.37M	7.70G	50.48M	6.87G	0.8921	0.9546	0.4772
LK1T1R1	49.50M	7.42G	48.68M	6.73G	0.907	0.9533	0.471
LK1T1R2	48.35M	7.25G	47.50M	6.52G	0.8986	0.9523	0.4702
LK1T1R3	48.25M	7.24G	47.40M	6.50G	0.8987	0.9531	0.4716
LK1T2R1	46.97M	7.05G	45.95M	6.25G	0.8876	0.9432	0.4755
LK1T2R2	47.68M	7.15G	46.69M	6.32G	0.8835	0.9481	0.4746
LK1T2R3	50.06M	7.51G	48.94M	6.65G	0.886	0.9435	0.475
LK2ckT1R1	50.87M	7.63G	50.03M	6.92G	0.9064	0.9515	0.4712
LK2ckT1R2	47.45M	7.12G	46.44M	6.39G	0.8979	0.9415	0.4711
LK2ckT1R3	47.20M	7.08G	46.16M	6.31G	0.8914	0.9447	0.4713
LK2ckT2R1	51.24M	7.69G	50.38M	6.89G	0.896	0.9561	0.4781
LK2ckT2R2	47.94M	7.19G	47.21M	6.54G	0.9091	0.9571	0.4781
LK2ckT2R3	49.42M	7.41G	48.59M	6.71G	0.9046	0.9557	0.4762
LK2T1R1	50.58M	7.59G	49.71M	6.80G	0.8957	0.953	0.4709
LK2T1R2	48.69M	7.30G	47.86M	6.55G	0.8969	0.9535	0.4713
LK2T1R3	47.75M	7.16G	46.98M	6.43G	0.8985	0.954	0.4698
LK2T2R1	50.37M	7.56G	49.20M	6.64G	0.8795	0.942	0.4744
LK2T2R2	47.61M	7.14G	46.56M	6.30G	0.8822	0.9454	0.475
LK2T2R3	46.38M	6.96G	45.40M	6.18G	0.8884	0.9435	0.4745

## Sheet: Table S2
Table S2: The statistical summary of total reads, mapped and unique mapped reads to the reference B. napus genome
Sample	Total reads	Total mapped reads	Multiple mapped	Uniquely mapped	Read-1	Read-2	Reads map to '+'	Reads map to '-'	Non-splice reads	Splice reads	Reads mapped in proper pairs
HK1T1R1	49433244	47168489(95.42%)	4485438(9.07%)	42683051(86.34%)	21332265(43.15%)	21350786(43.19%)	21331460(43.15%)	21351591(43.19%)	26161815(52.92%)	16521236(33.42%)	41034418(83.01%)
HK1T1R2	49731660	47454791(95.42%)	4562954(9.18%)	42891837(86.25%)	21436961(43.11%)	21454876(43.14%)	21436138(43.10%)	21455699(43.14%)	26394376(53.07%)	16497461(33.17%)	41249752(82.94%)
HK1T1R3	44895120	42804640(95.34%)	3963731(8.83%)	38840909(86.51%)	19418466(43.25%)	19422443(43.26%)	19411650(43.24%)	19429259(43.28%)	23624415(52.62%)	15216494(33.89%)	37338108(83.17%)
HK1T2R1	49956226	47508177(95.10%)	4838140(9.68%)	42670037(85.41%)	21342872(42.72%)	21327165(42.69%)	21322190(42.68%)	21347847(42.73%)	26087740(52.22%)	16582297(33.19%)	40992146(82.06%)
HK1T2R2	48672984	46065168(94.64%)	4684280(9.62%)	41380888(85.02%)	20696979(42.52%)	20683909(42.50%)	20678038(42.48%)	20702850(42.53%)	25266014(51.91%)	16114874(33.11%)	39738282(81.64%)
HK1T2R3	48653574	46306686(95.18%)	4553080(9.36%)	41753606(85.82%)	20878110(42.91%)	20875496(42.91%)	20865207(42.89%)	20888399(42.93%)	25290909(51.98%)	16462697(33.84%)	40154290(82.53%)
HK1ckT1R1	45288806	43091798(95.15%)	3793436(8.38%)	39298362(86.77%)	19637370(43.36%)	19660992(43.41%)	19640512(43.37%)	19657850(43.41%)	24720401(54.58%)	14577961(32.19%)	37780212(83.42%)
HK1ckT1R2	47655720	45371790(95.21%)	4247981(8.91%)	41123809(86.29%)	20556465(43.14%)	20567344(43.16%)	20551850(43.13%)	20571959(43.17%)	25567375(53.65%)	15556434(32.64%)	39544372(82.98%)
HK1ckT1R3	46576864	44472003(95.48%)	4237686(9.10%)	40234317(86.38%)	20111922(43.18%)	20122395(43.20%)	20109140(43.17%)	20125177(43.21%)	25278927(54.27%)	14955390(32.11%)	38606262(82.89%)
HK1ckT2R1	49659320	47267494(95.18%)	4670269(9.40%)	42597225(85.78%)	21297585(42.89%)	21299640(42.89%)	21284522(42.86%)	21312703(42.92%)	26204943(52.77%)	16392282(33.01%)	40953520(82.47%)
HK1ckT2R2	49711906	47189403(94.93%)	4714230(9.48%)	42475173(85.44%)	21237764(42.72%)	21237409(42.72%)	21222010(42.69%)	21253163(42.75%)	26185937(52.68%)	16289236(32.77%)	40817830(82.11%)
HK1ckT2R3	47262852	44903918(95.01%)	4403779(9.32%)	40500139(85.69%)	20250415(42.85%)	20249724(42.84%)	20237269(42.82%)	20262870(42.87%)	24980286(52.85%)	15519853(32.84%)	38942446(82.40%)
HK2T1R1	49289248	46802932(94.96%)	4382865(8.89%)	42420067(86.06%)	21203373(43.02%)	21216694(43.05%)	21200649(43.01%)	21219418(43.05%)	26024488(52.80%)	16395579(33.26%)	40740834(82.66%)
HK2T1R2	49617336	47114633(94.96%)	4512367(9.09%)	42602266(85.86%)	21293893(42.92%)	21308373(42.95%)	21291724(42.91%)	21310542(42.95%)	26364463(53.14%)	16237803(32.73%)	40907564(82.45%)
HK2T1R3	48665832	46199277(94.93%)	4318602(8.87%)	41880675(86.06%)	20932249(43.01%)	20948426(43.05%)	20930227(43.01%)	20950448(43.05%)	25847268(53.11%)	16033407(32.95%)	40210862(82.63%)
HK2T2R1	47342476	44886857(94.81%)	4549866(9.61%)	40336991(85.20%)	20170581(42.61%)	20166410(42.60%)	20156967(42.58%)	20180024(42.63%)	24719409(52.21%)	15617582(32.99%)	38706798(81.76%)
HK2T2R2	48409656	45571704(94.14%)	4583780(9.47%)	40987924(84.67%)	20495274(42.34%)	20492650(42.33%)	20482080(42.31%)	20505844(42.36%)	25120032(51.89%)	15867892(32.78%)	39346014(81.28%)
HK2T2R3	47412396	44891480(94.68%)	4429961(9.34%)	40461519(85.34%)	20231607(42.67%)	20229912(42.67%)	20219523(42.65%)	20241996(42.69%)	24802874(52.31%)	15658645(33.03%)	38856952(81.96%)
HK2ckT1R1	47182386	44614028(94.56%)	4087983(8.66%)	40526045(85.89%)	20253398(42.93%)	20272647(42.97%)	20253391(42.93%)	20272654(42.97%)	25023522(53.04%)	15502523(32.86%)	38897046(82.44%)
HK2ckT1R2	50483870	47797113(94.68%)	4421575(8.76%)	43375538(85.92%)	21682392(42.95%)	21693146(42.97%)	21676383(42.94%)	21699155(42.98%)	26702725(52.89%)	16672813(33.03%)	41659476(82.52%)
HK2ckT1R3	47524452	44847283(94.37%)	4077139(8.58%)	40770144(85.79%)	20376274(42.88%)	20393870(42.91%)	20376260(42.88%)	20393884(42.91%)	25194714(53.01%)	15575430(32.77%)	39226388(82.54%)
HK2ckT2R1	46727302	44360012(94.93%)	4343427(9.30%)	40016585(85.64%)	20007638(42.82%)	20008947(42.82%)	19995400(42.79%)	20021185(42.85%)	24595287(52.64%)	15421298(33.00%)	38426120(82.23%)
HK2ckT2R2	47445018	45044126(94.94%)	4415264(9.31%)	40628862(85.63%)	20314541(42.82%)	20314321(42.82%)	20301869(42.79%)	20326993(42.84%)	24966153(52.62%)	15662709(33.01%)	39028412(82.26%)
HK2ckT2R3	48046896	45640713(94.99%)	4463124(9.29%)	41177589(85.70%)	20587403(42.85%)	20590186(42.85%)	20576578(42.83%)	20601011(42.88%)	25475383(53.02%)	15702206(32.68%)	39524324(82.26%)
LK1T1R1	48676944	46237158(94.99%)	4195689(8.62%)	42041469(86.37%)	21009583(43.16%)	21031886(43.21%)	21010865(43.16%)	21030604(43.20%)	25669767(52.73%)	16371702(33.63%)	40399878(83.00%)
LK1T1R2	47503330	44965865(94.66%)	4137977(8.71%)	40827888(85.95%)	20401975(42.95%)	20425913(43.00%)	20404344(42.95%)	20423544(42.99%)	25182294(53.01%)	15645594(32.94%)	39195344(82.51%)
LK1T1R3	47404816	45116664(95.17%)	4173510(8.80%)	40943154(86.37%)	20459926(43.16%)	20483228(43.21%)	20462386(43.17%)	20480768(43.20%)	25065729(52.88%)	15877425(33.49%)	39367654(83.05%)
LK1T2R1	45947826	43084045(93.77%)	4402414(9.58%)	38681631(84.19%)	19350785(42.11%)	19330846(42.07%)	19328605(42.07%)	19353026(42.12%)	23713766(51.61%)	14967865(32.58%)	37083722(80.71%)
LK1T2R2	46687228	43893126(94.02%)	4625247(9.91%)	39267879(84.11%)	19639916(42.07%)	19627963(42.04%)	19622147(42.03%)	19645732(42.08%)	24207680(51.85%)	15060199(32.26%)	37621400(80.58%)
LK1T2R3	48936842	45977146(93.95%)	4740051(9.69%)	41237095(84.27%)	20626351(42.15%)	20610744(42.12%)	20605417(42.11%)	20631678(42.16%)	25345617(51.79%)	15891478(32.47%)	39526618(80.77%)
LK1ckT1R1	46646220	44172241(94.70%)	4101564(8.79%)	40070677(85.90%)	20024905(42.93%)	20045772(42.97%)	20026347(42.93%)	20044330(42.97%)	25378295(54.41%)	14692382(31.50%)	38416238(82.36%)
LK1ckT1R2	49528460	46866570(94.63%)	4227668(8.54%)	42638902(86.09%)	21307542(43.02%)	21331360(43.07%)	21309187(43.02%)	21329715(43.07%)	26646605(53.80%)	15992297(32.29%)	40952166(82.68%)
LK1ckT1R3	47381350	44728570(94.40%)	4052362(8.55%)	40676208(85.85%)	20327986(42.90%)	20348222(42.95%)	20328023(42.90%)	20348185(42.95%)	25210193(53.21%)	15466015(32.64%)	39034816(82.38%)
LK1ckT2R1	48077998	45444210(94.52%)	4456654(9.27%)	40987556(85.25%)	20494245(42.63%)	20493311(42.63%)	20480626(42.60%)	20506930(42.65%)	25283036(52.59%)	15704520(32.66%)	39326052(81.80%)
LK1ckT2R2	48409140	45672923(94.35%)	4505347(9.31%)	41167576(85.04%)	20583512(42.52%)	20584064(42.52%)	20570907(42.49%)	20596669(42.55%)	25359919(52.39%)	15807657(32.65%)	39470782(81.54%)
LK1ckT2R3	50476618	47713622(94.53%)	4815363(9.54%)	42898259(84.99%)	21449316(42.49%)	21448943(42.49%)	21435546(42.47%)	21462713(42.52%)	26572495(52.64%)	16325764(32.34%)	41189246(81.60%)
LK2T1R1	49707834	47062613(94.68%)	4426780(8.91%)	42635833(85.77%)	21306095(42.86%)	21329738(42.91%)	21307992(42.87%)	21327841(42.91%)	26184808(52.68%)	16451025(33.10%)	40938112(82.36%)
LK2T1R2	47864834	45351100(94.75%)	4234377(8.85%)	41116723(85.90%)	20546163(42.93%)	20570560(42.98%)	20547870(42.93%)	20568853(42.97%)	25280484(52.82%)	15836239(33.09%)	39486572(82.50%)
LK2T1R3	46977314	44531738(94.79%)	4152964(8.84%)	40378774(85.95%)	20178027(42.95%)	20200747(43.00%)	20179838(42.96%)	20198936(43.00%)	24905848(53.02%)	15472926(32.94%)	38768632(82.53%)
LK2T2R1	49203724	46497817(94.50%)	4916148(9.99%)	41581669(84.51%)	20799868(42.27%)	20781801(42.24%)	20777636(42.23%)	20804033(42.28%)	25677717(52.19%)	15903952(32.32%)	39865314(81.02%)
LK2T2R2	46557226	43897117(94.29%)	4589232(9.86%)	39307885(84.43%)	19661412(42.23%)	19646473(42.20%)	19641083(42.19%)	19666802(42.24%)	24259256(52.11%)	15048629(32.32%)	37718426(81.02%)
LK2T2R3	45402990	42846135(94.37%)	4429118(9.76%)	38417017(84.61%)	19216824(42.33%)	19200193(42.29%)	19196559(42.28%)	19220458(42.33%)	23664828(52.12%)	14752189(32.49%)	36851284(81.16%)
LK2ckT1R1	50031096	47461600(94.86%)	4368137(8.73%)	43093463(86.13%)	21537914(43.05%)	21555549(43.08%)	21536732(43.05%)	21556731(43.09%)	26611547(53.19%)	16481916(32.94%)	41380466(82.71%)
LK2ckT1R2	46443892	43999648(94.74%)	4084269(8.79%)	39915379(85.94%)	19957205(42.97%)	19958174(42.97%)	19946857(42.95%)	19968522(42.99%)	24518162(52.79%)	15397217(33.15%)	38310032(82.49%)
LK2ckT1R3	46163420	43743177(94.76%)	4182037(9.06%)	39561140(85.70%)	19774746(42.84%)	19786394(42.86%)	19770371(42.83%)	19790769(42.87%)	24338957(52.72%)	15222183(32.97%)	37978952(82.27%)
LK2ckT2R1	50383946	47630203(94.53%)	4831208(9.59%)	42798995(84.95%)	21398965(42.47%)	21400030(42.47%)	21385802(42.45%)	21413193(42.50%)	26307674(52.21%)	16491321(32.73%)	41079256(81.53%)
LK2ckT2R2	47205860	44604828(94.49%)	4350610(9.22%)	40254218(85.27%)	20128042(42.64%)	20126176(42.63%)	20113476(42.61%)	20140742(42.67%)	24535273(51.98%)	15718945(33.30%)	38615246(81.80%)
LK2ckT2R3	48594616	45986736(94.63%)	4557374(9.38%)	41429362(85.26%)	20715444(42.63%)	20713918(42.63%)	20700402(42.60%)	20728960(42.66%)	25335581(52.14%)	16093781(33.12%)	39749470(81.80%)

## Sheet: Table S3
Table S3: Gene expression information for 344 common DEGs
Gene ID	LK1T1	LK2T1	HK1T1	HK2T1	LK1ckT1	LK2ckT1	HK1ckT1	HK2ckT1	LK1T2	LK2T2	HK1T2	HK2T2	LK1ckT2	LK2ckT2	HK1ckT2	HK2ckT2
BnaA03G0546200ZS	50.4313	59.2627	45.1595	42.0689	20.7291	24.727	22.2239	21.7939	55.0081	43.8327	56.8218	52.2471	24.5574	29.3581	27.1504	24.257
BnaC07G0522700ZS	34.6161	33.7789	25.5396	29.8898	9.3436	9.88647	8.59778	9.97176	102.041	106.482	109.469	138.05	22.41	25.8614	28.9049	27.9167
BnaA07G0015400ZS	1.90694	1.568	2.11028	3.48604	5.41261	5.26349	5.31251	6.17643	0.681749	1.04729	0.962788	1.0287	12.9066	9.16068	9.32372	10.8865
BnaA03G0516100ZS	5.20735	6.10646	8.81099	12.9197	0.707407	0.688372	1.0142	1.74953	9.18631	11.3683	12.0835	12.0033	3.07306	4.22613	4.23474	4.15005
BnaC07G0494700ZS	7.95161	7.09146	11.7848	14.3397	1.2355	1.42174	1.63253	2.15446	18.4889	20.6105	22.8366	19.5312	5.63438	6.83531	5.71889	4.95944
BnaA05G0155900ZS	0.0706896	0.0476987	0.0789308	0.0347185	0.220194	0.241782	0.283107	0.223282	0.0323736	0.0414756	0.0648765	0.0178461	0.282706	0.186178	0.201797	0.24423
BnaA01G0039400ZS	0.790831	2.15177	1.12011	0.814056	0.240616	0.296156	0.535515	0.292302	1.30376	1.87106	1.43684	1.48903	0.425331	0.712172	0.426561	0.380622
BnaC04G0183000ZS	3.36634	2.68104	3.16156	2.68475	1.23574	0.955938	1.04433	1.12186	4.99282	5.82065	5.1825	4.95929	2.24063	2.12734	1.83051	1.94045
BnaA03G0408400ZS	9.24744	10.7938	9.72646	9.91971	26.6189	26.3778	29.3561	28.2662	6.78221	11.4711	10.7183	7.7831	37.3989	33.0408	39.8835	37.6498
BnaC07G0381000ZS	14.0338	16.7618	15.114	16.7157	46.2046	48.5721	53.577	55.0455	11.977	20.0428	17.1914	13.0838	74.2712	68.8494	73.8186	74.7571
BnaC09G0066100ZS	0.886537	2.20918	0.780636	2.33245	11.7373	12.8809	11.9801	14.4568	1.51917	2.29214	1.68118	1.83708	33.0741	27.7967	28.7328	30.7036
BnaA04G0295200ZS	6.36902	4.85349	3.72727	4.81846	1.71548	1.17416	1.18903	1.60048	6.15564	4.44982	5.22924	6.99675	2.25075	2.36	1.75116	2.15053
BnaC04G0011800ZS	3.91495	3.49295	3.27491	5.08822	0.57805	0.656582	0.495087	0.956428	4.22016	5.22536	5.30096	7.17734	0.800651	1.96763	1.1042	1.09709
BnaA01G0098300ZS	0.202352	0.14576	0.249043	0.103433	0	0.107081	0.040053	0.0462755	1.13454	1.71907	1.42441	0.783583	0.324879	0.646457	0.500903	0.118323
BnaC01G0120200ZS	2.15625	1.36823	2.08682	0.969075	0.579664	0.243289	0.390746	0.16909	10.6446	8.66279	8.50159	6.77783	1.66348	2.85744	1.72635	0.790086
BnaA09G0382700ZS	0.529608	0.904476	0.600687	0.70178	1.30545	1.51399	1.91088	1.2851	0.191227	0.190855	0.264173	0.373892	0.69613	0.567322	0.926915	0.90324
BnaA02G0186600ZS	40.3251	40.4401	25.5117	29.6695	9.47667	10.7921	4.89477	8.05524	15.2946	14.8632	14.0645	15.8869	5.43699	7.99267	2.95028	2.51873
BnaA07G0267600ZS	14.8188	15.1004	10.1139	11.5198	6.04659	2.98756	3.93842	4.40877	4.42558	2.57665	6.32466	1.55012	0.645213	1.88714	0.755041	0.373401
BnaA07G0316900ZS	82.2019	99.1494	105.299	87.3852	21.7249	32.0754	24.4747	28.4532	16.7883	12.8817	39.2487	18.5917	5.32795	8.84445	9.06969	3.59585
BnaC02G0246900ZS	32.1495	22.1629	31.5216	33.0205	10.8224	8.78666	8.29129	11.5462	11.0242	6.44547	13.3153	7.75445	5.32304	2.74036	4.37627	2.61589
BnaC06G0368200ZS	104.473	99.8299	66.3867	106.971	35.8669	43.0071	24.571	47.3271	30.4489	23.3387	35.6905	36.2577	13.6763	16.4077	12.6811	9.91374
BnaA07G0133600ZS	0.153102	0.435658	0.459075	0.696953	1.08754	3.17711	2.58783	0.366208	0.262326	0.319844	0.424654	0.128716	0.885769	1.41672	1.69801	0.852979
BnaC07G0195900ZS	0.851599	0.456329	0.447523	2.27436	2.36608	5.01801	2.41527	1.40433	0.617016	0.675821	0.420055	1.24545	1.61923	1.32736	1.56313	2.06496
BnaC04G0458700ZS	54.2247	49.6742	68.4782	84.418	25.7635	30.518	30.494	31.4291	100.854	98.7302	105.629	133.991	37.9645	45.8974	43.3494	44.7703
BnaA04G0189000ZS	1.56396	1.17656	1.81027	1.56803	0.29906	0.381269	0.36818	0.707025	4.30291	5.0315	2.92637	4.35465	0.934547	1.13554	0.736621	0.921911
BnaA03G0144500ZS	15.1049	18.0717	12.7168	15.082	34.4352	37.0398	39.0085	21.6116	11.308	15.6245	10.0725	11.765	23.142	21.3342	27.3792	23.1919
BnaA04G0192500ZS	7.26978	11.635	5.67183	7.41866	15.1542	20.2394	17.8591	9.14533	7.80381	14.0467	7.30012	8.90727	17.3384	14.3999	18.8253	14.9575
BnaA05G0141000ZS	0.265559	0.297636	0.493712	0.421984	9.16513	9.40477	6.14374	8.68666	0.412389	0.449519	0.359871	0.2683	1.83708	0.556458	1.51657	3.18468
BnaC03G0213000ZS	13.2498	12.2374	10.0944	10.9438	3.47079	2.95677	3.6096	3.17428	37.1279	50.7585	37.508	41.3975	14.6207	18.4067	14.8387	16.3675
BnaC01G0440900ZS	0.647331	0.789549	0.661436	0.551729	1.96721	2.07609	2.31337	1.15373	1.25608	1.29626	1.42787	0.793058	2.59943	3.34555	3.18562	2.579
BnaC01G0419400ZS	77.0388	42.3132	41.9622	58.0976	36.3829	28.7992	19.2151	32.8888	132.164	93.2397	94.9363	128.08	51.783	33.2572	39.3624	35.2844
BnaA07G0072600ZS	3.94441	2.74355	2.63802	3.48997	1.67904	1.2874	1.21466	1.49405	3.65029	1.59388	2.99101	3.39771	0.72962	0.377722	0.371551	0.466802
BnaA06G0176300ZS	29.2262	25.3851	28.0488	24.1831	11.7263	11.2022	12.6191	11.386	59.9783	59.1791	66.0917	66.9056	24.0903	29.8464	31.109	21.2176
BnaC09G0308400ZS	5.84887	6.0055	7.31596	5.23709	2.81743	3.18084	3.39673	3.02863	4.52391	5.03661	4.69274	4.31614	1.46801	1.28807	1.83676	1.39241
BnaA02G0254700ZS	2.94819	2.60301	2.85965	5.22247	10.2006	9.34494	11.2762	13.1364	1.95541	2.24852	1.60779	2.03261	36.4818	37.3168	26.6333	39.0666
BnaC05G0026500ZS	6.88961	5.2818	9.32257	10.2787	2.86215	3.69913	4.08385	4.42464	7.29473	5.42092	7.25124	7.55753	1.35381	0.786509	2.12892	1.00285
BnaA08G0093100ZS	5.19718	4.42043	5.88252	5.84624	2.3243	2.25902	1.90429	2.62262	4.78952	3.93088	4.12174	5.45749	0.952361	0.818671	1.00625	0.816875
BnaA01G0165800ZS	24.0551	26.6154	18.9754	25.4697	72.1169	52.6562	54.9509	34.5111	22.0108	21.3562	14.265	25.0023	43.0223	40.5777	45.1053	37.591
BnaC02G0136200ZS	0.867566	0.251871	0.50972	0.492332	0.215816	0.10143	0.173385	0.0701448	2.56587	1.70919	1.48512	1.62276	0.959062	0.589487	0.402063	0.443229
BnaA03G0099900ZS	0.893214	0.579619	1.30112	1.79915	0.276981	0.479316	0.367208	0.631378	1.76957	1.09626	1.29522	2.53602	0.724499	0.354104	0.515989	0.517601
BnaA06G0037100ZS	3.54893	3.46323	3.64419	6.18106	1.45406	1.94685	1.67442	2.1064	3.59349	2.69785	3.24376	5.27803	0.495484	0.268932	0.602632	0.56085
BnaC06G0036600ZS	5.97109	4.63011	4.71531	8.78418	2.7578	4.34302	2.18944	4.26471	7.36779	4.84297	4.19733	9.96936	1.31862	0.219786	0.950305	0.72661
BnaC06G0037000ZS	2.45523	2.16977	2.10579	3.35844	5.81121	4.05703	5.36005	7.93849	2.18488	2.61927	2.49638	2.17418	6.31432	3.51622	4.91909	6.53076
BnaA09G0046000ZS	27.0541	23.2251	30.3953	21.3993	12.0951	9.13647	12.4583	12.6854	84.3016	112.882	63.9339	61.1615	33.8854	17.8896	22.2149	20.4399
BnaC09G0031700ZS	26.7668	21.7155	30.3894	35.8756	13.0611	16.0616	13.8507	13.5072	70.0302	78.8043	82.3782	81.7506	31.2594	27.9226	31.6768	30.5925
BnaA04G0288700ZS	5.73572	7.15059	4.5223	12.1434	14.8285	23.8637	14.9536	6.08079	3.97364	5.41592	5.89479	4.93988	11.7529	18.6706	15.1429	12.9654
BnaA04G0288800ZS	10.6261	13.613	13.2104	20.567	36.1284	44.3264	39.6374	16.3399	13.6413	13.7372	15.0991	13.3751	35.2447	55.17	66.4992	38.1412
BnaA08G0198700ZS	3.49507	2.40433	2.84338	2.95608	1.35115	0.742449	0.53422	0.910681	3.37383	3.7627	4.52904	6.80098	0.27145	0.206155	0.304725	0.312633
BnaC07G0546500ZS	11.0702	8.35887	12.0022	10.4044	4.58297	3.68341	4.29744	4.31391	14.7385	11.6687	11.5412	16.1396	1.42072	1.42604	2.5053	1.98277
BnaA04G0205800ZS	10.6176	6.23883	4.48434	7.5114	1.81789	1.2606	0.377698	1.29859	20.9206	17.6826	8.94194	23.5947	3.22321	1.76041	1.83402	0.74299
BnaA05G0126100ZS	8.00018	4.80741	5.09458	5.59091	2.07238	1.80474	1.30642	1.37494	23.0419	22.954	24.2107	22.7622	7.89938	7.97105	8.29265	6.21105
BnaC04G0512400ZS	29.1339	21.6145	28.1974	28.9093	9.80261	7.17215	6.98799	9.09938	50.1379	40.6992	42.0168	54.7353	7.21879	6.23753	6.19699	4.33595
BnaA04G0030700ZS	1.10587	4.52043	1.73602	2.57897	7.53867	19.4612	12.8302	23.025	11.1811	14.965	17.6063	33.5558	83.9496	101.574	150.325	222.133
BnaC04G0301300ZS	0.155653	0.0603207	0.245395	0.181743	1.13926	0.0946528	1.18881	0.874819	0.1302	0	0.0612181	0.18741	0.949515	0.219023	1.67418	1.67611
BnaA09G0255800ZS	1.17663	0.912936	0.960356	1.76925	0.405606	0.314248	0.394352	0.211806	3.96755	3.92062	5.35247	3.83348	1.38071	1.26063	1.28924	1.21827
BnaC01G0295800ZS	3.04908	3.38019	2.84894	2.48771	13.8577	14.5038	12.4625	6.59739	2.28746	1.12358	1.55374	0.977027	24.1974	16.1854	21.0134	18.4688
BnaA09G0419500ZS	2.95768	6.41536	3.7289	3.55822	7.60049	9.34196	10.1272	3.24372	21.5536	26.1495	25.5257	19.4245	56.613	71.8466	73.8804	60.8863
BnaA02G0402400ZS	5.31603	7.31793	8.88403	5.08576	56.9442	73.1907	63.3918	64.8229	20.4281	25.8089	20.794	11.2625	75.4152	69.4877	68.3113	52.8373
BnaC02G0534600ZS	4.47021	2.751	3.92942	5.90614	27.8533	20.6682	29.1354	34.3121	3.49729	6.66987	3.41726	8.6801	31.5386	5.8498	18.1419	19.2112
BnaA09G0639700ZS	21.4226	12.3847	24.2787	12.3365	8.10408	3.93083	8.14406	6.46143	37.7374	31.8299	51.8718	26.8541	10.0909	8.7311	11.7943	8.05312
BnaC08G0497000ZS	22.9	17.6687	16.5974	32.7687	5.02106	5.77358	2.89201	9.44472	37.7655	45.9559	31.0301	69.4511	5.63014	5.90238	3.77418	6.96066
BnaA03G0165600ZS	44.8546	28.6475	30.5265	27.2863	12.6234	6.90797	10.5753	7.72513	90.1282	52.0853	41.6944	54.9758	39.8163	25.1683	18.9535	19.5085
BnaC03G0191900ZS	39.7839	33.2396	25.212	22.0744	9.6149	8.77986	8.29289	5.98398	81.8179	77.4643	38.8055	54.8279	26.9481	28.4049	17.5083	18.0494
BnaA02G0090700ZS	17.9925	23.9412	17.4371	26.6465	45.8919	66.8352	60.4727	43.5737	13.7947	31.1991	14.0283	20.8195	38.2715	56.8518	45.6702	46.8125
BnaA10G0165800ZS	9.03809	12.4708	7.55608	12.0584	21.9704	25.3577	23.9611	11.8856	9.57077	12.3209	7.63551	10.7324	19.6293	16.5602	19.9763	21.3068
BnaA04G0262500ZS	1.85686	2.07279	1.32128	1.46268	4.71133	3.31654	2.92138	2.42563	2.92488	5.12097	3.60827	3.35278	10.2867	9.30593	8.52585	15.0295
BnaA04G0245500ZS	24.3281	23.3452	28.7978	29.0224	7.48753	10.2753	11.1088	8.84689	29.5908	31.573	36.0278	31.918	10.2434	11.434	12.3899	9.39274
BnaC04G0084100ZS	2.92083	3.22582	4.56598	3.46515	1.04462	1.18314	0.932593	1.34036	3.19868	1.65002	1.74197	1.81549	0.558352	0.539669	0.512996	0.612495
BnaC04G0560400ZS	32.032	24.2763	31.1619	35.6856	12.7298	12.093	13.3841	14.7586	37.6214	29.4214	29.4371	37.056	16.3727	13.8179	12.1293	12.3073
BnaA09G0068200ZS	0.951336	1.09664	1.50041	1.14756	6.78657	8.76081	5.40683	3.25785	0.8135	0.861916	0.685137	0.312129	1.96986	1.84044	2.3385	0.998183
BnaA05G0011000ZS	5.99648	3.13559	4.44446	4.65449	1.78359	1.3028	0.979221	1.49069	6.32238	7.72715	5.86193	7.55039	2.3564	1.50467	1.42998	1.4986
BnaC04G0011300ZS	2.9113	2.13546	2.97554	2.42825	1.01633	0.702401	0.506814	0.588276	2.43116	2.52768	2.43194	3.01674	0.790526	0.879931	0.618429	0.598692
BnaA02G0400200ZS	3.79875	3.70082	2.61563	4.78751	1.46926	2.0749	1.22723	2.04976	3.69727	4.02647	3.40046	7.72337	0.721843	0.801194	1.00729	1.23405
BnaC06G0306600ZS	3.37935	3.09411	3.4935	3.8036	1.50435	1.25171	1.02417	1.57822	5.91	6.10368	6.27137	8.14151	2.19836	1.94881	2.22811	1.93448
BnaC06G0420800ZS	27.1824	33.3994	32.9444	42.2143	9.92737	13.6419	9.8782	14.8751	41.181	68.0856	46.3065	62.8054	11.8384	21.8976	11.779	17.4006
BnaC03G0062600ZS	2.86306	3.62884	2.52472	1.97488	0.612039	0.909422	0.734923	0.536524	12.3142	16.757	8.89939	11.4611	5.20145	5.52792	3.84463	3.97394
BnaA08G0180900ZS	4.69085	1.98781	5.2671	6.48167	1.81817	1.01752	1.7001	2.42265	58.8409	31.108	43.4039	54.0864	23.5566	11.9314	13.4751	23.0704
BnaC01G0257400ZS	3.38182	3.5839	2.68776	2.21373	7.23025	8.00684	6.67794	4.13126	1.22807	1.871	1.84575	1.3597	8.42389	7.05911	6.41009	7.08205
BnaC05G0009300ZS	1.95682	1.49496	3.01423	1.86143	0.699631	0.444334	0.674094	0.359363	4.45533	4.71747	4.10935	4.43543	0.718912	0.830997	0.622756	0.689589
BnaC03G0370700ZS	7.50987	7.90028	8.90255	11.9368	1.87382	3.2059	2.71171	2.98007	11.868	7.44399	6.65348	8.53567	2.73509	1.63926	2.69236	2.30239
BnaA09G0185100ZS	9.19731	12.8302	11.8978	16.9921	27.2164	33.3252	36.4049	11.5215	11.5727	14.9082	10.5281	15.5202	36.1345	39.8176	43.629	39.8437
BnaC09G0211400ZS	18.7944	25.2685	16.3962	31.1707	40.3933	54.0383	41.328	18.4227	16.4987	26.0242	13.7996	23.4768	38.9009	52.2229	46.5006	45.5002
BnaA07G0363200ZS	21.3658	31.2684	33.4638	28.8483	72.6982	70.9931	86.7533	44.9569	46.5983	56.8513	48.6233	47.6694	137.711	128.529	161.773	109.383
BnaC06G0265500ZS	1.10034	1.03381	8.67551	1.51399	3.37186	5.06568	3.8539	0.8016	1.68737	2.50665	8.40545	1.89207	6.89505	8.07125	18.9989	7.64925
BnaC07G0389300ZS	5.57022	8.6036	7.41369	7.32349	2.49223	1.29945	1.89924	1.49422	6.30969	6.1377	6.20536	8.31217	1.60628	2.69724	2.24194	1.93283
BnaA02G0360300ZS	0.671192	0.960363	0.640475	0.50116	6.18232	8.5932	7.38344	5.98592	0.938002	1.72585	1.04412	0.882383	11.5741	15.7206	9.62127	11.2268
BnaC02G0484200ZS	0.889892	0.555723	1.3034	0.873777	9.69529	5.73454	10.1456	8.26307	0.390345	0.351712	0.435452	0.650501	17.6179	6.51892	14.4244	15.4622
BnaC07G0327300ZS	3.64005	4.76858	4.87876	5.39784	13.6232	15.5988	17.0122	16.7488	2.69066	3.64595	3.24988	2.69592	23.843	22.3333	21.9103	22.9894
BnaA01G0428500ZS	2.8187	3.78031	2.92728	3.37027	9.38364	11.8645	7.61652	9.47799	5.88953	8.89928	8.21676	5.92212	43.6432	39.9516	33.9422	44.5081
BnaA03G0310300ZS	0.712739	0.749873	0.544912	0.437546	4.96683	3.81731	3.9336	3.85121	1.06928	0.899182	1.08366	0.558904	14.0819	12.8766	9.91064	10.1138
BnaC03G0371800ZS	0.823394	0.721669	0.849729	0.682615	3.80785	4.30917	4.82137	4.15345	0.907773	1.08241	0.949994	0.726964	10.6776	9.06752	11.5006	10.3044
BnaC05G0514700ZS	1.55703	2.20746	1.56225	2.95961	6.91	7.30706	4.70922	8.4671	1.55504	2.0766	1.84838	1.62566	10.0975	7.49388	8.07375	9.17732
BnaA02G0400100ZS	3.07551	2.9976	3.52004	3.81043	1.19781	0.93457	1.29627	0.640744	4.16656	2.40929	2.13515	4.22116	0.546748	0.622538	0.256323	0.461264
BnaA05G0363900ZS	20.4683	14.6678	12.8658	15.7721	50.98	43.9901	46.4185	28.3183	15.8427	23.3047	12.8709	19.996	32.6076	22.5174	26.0397	34.4509
BnaC03G0054500ZS	1.02664	1.03252	1.12341	1.22621	2.20587	2.82569	3.17345	3.09578	1.09355	0.974212	1.1027	1.10216	3.19725	2.11432	3.01241	3.51486
BnaA09G0653200ZS	4.83308	5.61715	3.11877	6.06082	16.9144	7.27873	7.42498	11.2419	23.0115	47.5688	28.2731	27.4799	111.626	106.38	58.9233	76.0297
BnaA02G0335900ZS	10.069	16.274	11.8658	16.3089	4.22979	4.59714	3.27212	3.64306	25.5391	44.2434	21.6788	35.9517	7.90627	13.6349	7.51568	8.68546
BnaC05G0477700ZS	9.36137	12.2219	11.1744	13.196	38.7083	39.1921	40.9246	35.866	9.93025	15.9783	14.2565	10.3867	83.4854	83.4141	80.1025	77.2444
BnaC07G0374000ZS	0.164453	0.139057	0.265106	0.205449	1.3332	1.23963	1.46655	1.59032	0.145747	0.242972	0.172529	0.0826694	3.00763	2.52907	3.06832	2.78985
BnaA10G0089800ZS	3.5232	5.14666	2.38839	4.88498	14.1601	15.4634	12.0974	6.22331	3.27143	7.09982	3.47841	3.9183	8.45877	8.20535	7.93732	8.72204
BnaC02G0020400ZS	8.78963	3.72956	3.7741	3.28414	19.7899	3.53135	12.8662	1.74561	10.8659	8.04184	5.89254	2.56474	33.2737	11.6221	11.4257	6.29421
BnaC09G0592500ZS	10.7597	11.4039	8.30168	7.54657	28.6394	29.3291	30.4447	16.6171	12.7039	23.9632	17.5702	11.5934	41.5898	40.42	42.5095	31.3885
BnaA04G0257100ZS	0.992207	1.16786	1.13966	1.13258	6.08355	5.95581	5.82628	6.19144	4.18692	9.97885	9.85137	5.62856	45.3398	47.916	45.4526	45.7711
BnaC04G0574200ZS	0.504574	1.60904	0.427057	0.671088	1.89208	2.32511	2.20679	2.82602	3.40702	7.49698	9.23534	5.55912	28.8699	34.6521	36.8076	36.5265
BnaC04G0131200ZS	269.232	219.984	316.458	328.746	1026.26	769.179	866.48	855.587	275.384	549.245	311.699	312.403	977.557	499.078	632.802	713.778
BnaA05G0173400ZS	4.51828	3.69238	3.4215	3.99853	0.850803	0.687023	0.892943	1.46622	11.1083	10.4707	11.0917	13.9066	0.788175	1.01918	1.2672	1.13492
BnaC05G0290700ZS	12.9019	11.4626	9.37073	10.468	2.13117	1.73546	1.73527	2.80354	22.1048	23.7832	22.5378	25.2283	3.64331	2.3816	2.43554	3.31752
BnaC05G0290800ZS	5.67602	4.57687	3.5591	6.54855	0.774116	0.917259	0.481648	1.14464	18.9523	19.9808	18.6759	23.8814	1.96121	2.28612	2.29267	2.75562
BnaA03G0311700ZS	1.61372	2.04916	2.89566	3.92739	0.267909	0.231948	0.148464	0.675096	18.4611	31.9083	30.3462	30.5222	2.44875	4.44779	3.49908	4.65333
BnaA02G0081300ZS	2.73408	2.21735	3.15271	4.26928	1.01819	1.19531	1.3748	2.06278	9.49964	4.97528	8.22805	14.5861	2.44985	1.48543	2.12393	2.2735
BnaA03G0229400ZS	3.74672	3.08454	3.56458	4.4185	12.1975	10.2174	9.69906	11.7378	4.90643	5.35736	4.80084	4.8144	14.1193	10.497	11.3024	12.2063
BnaC04G0119100ZS	0.144753	0.11778	0.172079	0.166208	0.509749	0.558377	0.468865	0.309267	0.233035	0.177885	0.134874	0.0993247	0.492652	0.24723	0.364169	0.46033
BnaA05G0333100ZS	7.75957	5.49029	2.36183	5.54251	3.43658	0.826899	0.163446	4.7381	15.1837	3.06798	2.0714	13.0589	1.04514	0.0619993	0.15707	0.574497
BnaA03G0368400ZS	0.0932168	0.182683	0.432253	0.29387	0.981902	1.85943	1.22148	1.41012	0.809079	0.818586	1.56679	1.14822	3.14527	3.10994	5.08153	4.50467
BnaA07G0369600ZS	4.38772	2.21618	6.5629	2.02228	14.9554	5.67473	19.7817	2.2374	3.01927	3.22108	3.68551	1.32936	14.1599	6.92521	16.626	4.51407
BnaA09G0610100ZS	0.177546	0.357347	0.149557	0.408525	2.23387	2.81372	1.49126	0.705633	0.124726	0.660278	0.147159	0.546319	0.80081	0.267938	0.621033	1.97563
BnaA07G0249300ZS	1.19327	1.35099	0.992841	2.23032	9.91471	13.9958	9.8152	4.34521	0.745386	0.51771	0.404276	1.44841	2.03495	1.93093	1.89331	2.75159
BnaC06G0411400ZS	0.660993	0.940706	0.524097	0.982376	6.90112	17.6997	9.16411	2.71866	0.364262	0.579107	0.152885	0.286429	1.6879	1.78837	1.36948	3.17861
BnaA01G0007600ZS	8.4734	12.729	16.2221	14.716	3.03136	5.82355	5.2009	6.48209	13.5718	17.4395	25.7968	19.4994	5.45301	5.43059	6.5997	7.34141
BnaC01G0008700ZS	20.7203	20.6385	22.1646	25.0688	9.16565	10.0655	8.07677	10.2686	26.7671	25.4881	32.3332	27.7267	8.1804	8.22723	7.45404	5.68004
BnaC06G0083100ZS	5.26895	3.93057	12.5574	6.22342	0.999602	1.7122	2.96473	1.89555	1.32812	1.44724	1.8128	1.20656	0.559202	0.434221	0.697197	0.826456
BnaA05G0469700ZS	3.12647	2.59016	2.10718	2.7477	1.50889	1.5709	0.813617	1.57874	1.41852	0.965076	1.17838	1.46381	3.41135	7.05258	2.31024	6.52051
BnaA08G0286200ZS	1.45462	2.28351	1.79684	2.69085	0.341218	0.382112	0.735945	0.665922	4.77091	6.19535	4.21464	7.73564	1.93519	2.04054	1.31918	0.970749
BnaA01G0275500ZS	3.65824	4.78718	3.66737	5.12722	0.345879	0.847096	0.924105	1.05753	9.06442	16.9917	8.77222	13.1538	3.43492	5.54153	3.3183	3.95833
BnaA04G0099800ZS	20.6902	13.1102	17.3396	20.453	9.82135	8.15181	7.84018	10.6358	14.5791	11.1653	13.8379	17.1746	1.50339	0.980436	1.67396	1.56203
BnaC02G0206900ZS	6.11253	4.49913	6.62862	9.5759	18.462	13.6336	13.7887	19.6024	10.003	13.1422	13.4436	18.3862	4.47041	1.25952	3.63391	4.15451
BnaA06G0378000ZS	14.1286	14.6336	9.89511	15.0325	38.5377	35.6127	35.2975	19.753	14.4951	12.9102	9.25962	14.6885	29.7758	31.5983	33.16	27.5737
BnaC07G0312700ZS	8.79957	8.61869	7.93724	7.39476	20.7475	21.5232	24.9067	11.9805	8.42402	7.27925	6.43736	7.85284	18.3021	20.8026	23.4909	17.7878
BnaC09G0026700ZS	14.6065	10.7613	9.39443	13.3602	33.5704	26.827	31.6172	26.6873	18.9186	18.3603	16.5437	19.6678	38.7661	42.1692	42.7196	48.4997
BnaC05G0204700ZS	5.17826	4.53165	5.56918	5.63673	1.93673	2.22721	2.61571	2.5287	7.95554	7.71787	7.41557	10.4448	1.8046	1.89544	1.96944	1.69841
BnaA05G0006700ZS	3.35857	1.91632	1.4175	2.40251	1.12427	0.71201	0.682687	0.769787	4.75842	3.79027	4.63179	7.90912	0.981964	0.877014	0.489339	1.13643
BnaC04G0008000ZS	1.86534	1.83525	1.28807	1.9157	0.375953	0.242581	0.150561	0.363033	4.08245	3.30043	5.60169	11.2907	0.269913	0.292903	0.698799	0.66871
BnaA09G0658400ZS	2.20779	2.13604	2.36784	1.40821	0.943318	0.4988	0.881039	0.487347	4.93111	6.59469	4.82058	4.28528	0.920192	1.00072	1.3503	0.557426
BnaC09G0049400ZS	4.02273	4.57674	4.75154	2.97435	9.01186	6.67574	10.4682	6.64224	3.98678	3.78039	3.99772	2.6687	14.2923	12.4565	13.5638	12.0291
BnaA06G0393500ZS	18.885	19.0856	19.4678	27.9714	9.22566	16.3964	8.3888	15.452	31.4983	52.8879	39.46	65.1835	11.9959	15.6898	13.337	19.92
BnaA07G0092200ZS	8.82781	3.49716	11.5675	9.12927	36.5932	25.0218	42.7292	30.3348	10.3568	2.57094	3.9663	4.23923	43.7487	21.8369	28.9161	32.6623
BnaC07G0141500ZS	23.9041	10.8326	19.0914	35.9471	93.7132	63.862	45.3729	97.0975	16.3226	7.42956	14.8006	16.9531	73.3262	52.3594	54.3717	66.8213
BnaA05G0152700ZS	1.95419	0.986828	1.62886	2.32779	7.90858	5.30627	4.95144	6.00962	0.926865	0.453251	1.29893	0.949972	5.25137	3.82143	3.13653	3.84872
BnaC06G0141900ZS	2.03868	1.12767	1.25318	1.79208	9.40324	7.15188	4.78638	6.85496	1.7893	0.989875	1.80616	0.568473	6.81799	6.59766	4.97769	6.99022
BnaC02G0243600ZS	1.39751	2.03241	0.897073	1.27301	2.94782	2.74696	2.78977	1.13087	1.07607	0.766956	0.661396	0.685089	2.19169	4.1845	1.94444	1.86021
BnaA02G0271600ZS	16.6827	17.4694	13.5172	21.9184	0.28867	0.683892	0.344903	1.67777	72.6384	70.4849	68.0132	78.1496	0.26602	0.556672	0.388102	0.423305
BnaC02G0368700ZS	3.49752	3.11116	5.56057	6.71184	0.235694	0.4135	0.359522	0.777282	35.5293	23.0559	48.0437	50.3392	0.169872	0.133936	0.266096	0.462714
BnaA09G0471400ZS	1.4968	1.82147	2.33	4.1582	5.51352	4.19302	5.03487	7.98032	4.25294	2.68026	4.2489	5.45972	11.4012	5.86896	9.08124	16.9918
BnaC09G0608800ZS	2.37907	3.10844	2.55384	3.03581	5.24516	4.97747	6.37639	4.16747	1.37914	1.73652	2.35608	1.91396	5.19514	8.78514	9.07552	6.59228
BnaA01G0298600ZS	1.75713	2.10577	0.944779	2.03906	3.68578	6.03962	6.70486	8.4345	0.65971	0.822878	0.535651	0.790569	2.40149	1.89266	1.60587	1.70354
BnaA05G0333200ZS	0.899088	0.882282	0.653534	0.788256	4.13272	5.99765	6.50897	3.91194	0.412254	0.39606	0.507631	0.339491	3.06964	2.26578	2.35179	2.13557
BnaC05G0353800ZS	0.916183	1.70337	1.06494	1.33687	5.05655	6.95338	6.24902	5.24092	0.613712	0.341963	0.325293	0.400221	4.34282	2.46091	2.01156	2.40286
BnaC05G0353900ZS	0.422428	0.784458	0.278476	0.512081	2.34893	3.6199	3.47152	2.90013	0.43836	0.331551	0.219336	0.57125	2.18942	1.97118	1.84049	1.90996
BnaC05G0046300ZS	0.669373	0.906399	0.555978	0.706231	1.34991	1.66695	1.60468	1.02095	0.590715	1.22716	0.489664	0.576553	5.93026	4.8776	3.2967	4.3
BnaA09G0515400ZS	6.17631	7.62964	5.5127	8.82218	14.488	13.445	18.0255	10.0286	8.37114	8.30186	5.61469	6.18964	17.3569	17.0546	19.006	18.286
BnaC08G0357600ZS	3.22204	4.63368	3.12743	3.64634	9.49068	11.416	8.44975	3.1091	3.928	4.89864	2.51536	1.86749	7.62688	10.3145	9.12265	6.70488
BnaA05G0383200ZS	5.71293	5.09249	4.74069	4.26827	1.52991	1.56489	1.79306	1.59339	7.9354	6.17128	3.99941	5.0204	1.96142	1.76132	1.58674	0.96006
BnaC06G0010000ZS	2.80742	1.88002	2.54605	2.53559	0.885826	0.944082	0.680235	1.51509	6.80673	8.00704	8.35559	8.89874	1.67125	1.24438	1.29389	1.20964
BnaC08G0201200ZS	1.83837	1.43087	2.15269	2.24507	5.5661	6.27974	5.68161	3.28967	2.10966	2.35818	1.50091	1.69716	9.78176	4.9704	7.39781	5.92279
BnaA01G0038200ZS	0.942605	1.31065	2.89191	1.65975	0.385869	0.660304	1.17261	0.860037	1.98813	2.41913	3.77565	3.8041	0.847756	1.06632	1.41018	1.23334
BnaA05G0349400ZS	0.309185	0.551245	0.334762	0.271754	9.10972	10.5631	10.6038	8.88098	0.13502	0.297498	0.155713	0.181539	24.0348	23.2741	25.5734	21.4996
BnaC05G0378900ZS	0.281571	0.656505	0.402289	0.242636	8.18803	11.0143	10.7967	9.11578	0.222968	0.128683	0.348727	0.162807	18.6227	20.0907	18.1779	19.3451
BnaC01G0213100ZS	48.2259	60.898	56.5515	71.7736	98.7001	142.008	136.879	84.1791	63.1769	72.7817	48.0275	69.6571	128.048	146.733	129.854	143.873
BnaA07G0053100ZS	8.27953	7.13632	9.20654	4.99107	3.51068	4.74331	2.85989	1.87659	6.38527	6.04692	5.0246	2.90584	2.10468	1.92562	1.78712	1.3327
BnaA10G0014000ZS	13.6077	2.52019	9.31485	18.3122	52.6776	23.3946	42.3543	90.0296	0.837565	0.263915	0.800017	1.08299	22.5698	1.17786	3.09911	10.1044
BnaA02G0345900ZS	5.63377	3.97797	4.64965	2.32979	1.17993	1.0461	1.62481	0.813707	15.9176	18.0254	12.8566	9.0544	6.65477	7.01906	4.01464	2.89321
BnaA06G0381100ZS	3.63729	1.94552	3.95859	1.47846	0.918341	1.18641	1.90361	0.880225	5.66467	7.93387	5.66966	3.58952	1.85559	1.25901	1.52171	0.757045
BnaC09G0025500ZS	2.7219	2.3087	2.45037	1.29648	0.329854	0.688857	0.7443	0.59665	9.18382	7.06936	4.45603	5.00559	1.89585	1.27272	1.3902	0.524747
BnaA10G0008600ZS	3.72663	2.91596	3.67102	3.61693	0.736852	0.419843	0.451616	0.739595	7.39237	9.44561	7.89098	9.93925	1.15631	1.18828	1.09197	1.0171
BnaC03G0001300ZS	2.04971	1.33762	1.26766	1.37641	0.542322	0.320961	0.140716	0.243306	3.78646	3.72336	1.84914	4.92598	0.806712	0.599094	0.333912	0.414538
BnaC05G0010100ZS	4.3922	2.46642	3.71506	2.72978	0.664129	0.419671	0.477859	0.647705	8.14406	7.70885	7.5707	8.25947	1.21687	0.723788	0.911016	0.457759
BnaA07G0188800ZS	8.76608	7.93721	8.38971	7.49922	2.8442	2.3328	2.2563	2.89541	11.4238	14.5869	13.2449	13.6047	3.22989	4.29391	3.98932	3.03937
BnaC06G0189700ZS	15.9512	13.5696	12.3068	13.064	5.36446	4.10482	4.04667	5.26263	22.3233	27.8599	20.2703	25.6153	6.68694	7.25572	5.95601	5.94207
BnaA05G0426100ZS	3.73133	3.87336	3.407	3.38725	1.53427	1.23723	0.965089	0.72324	5.57294	9.80171	6.81964	6.2105	2.05552	2.1474	1.79958	1.85802
BnaC05G0478400ZS	3.74423	3.6628	3.97875	4.08182	1.49078	1.96764	1.28125	1.07555	8.02917	11.0438	9.24279	10.0499	1.88758	1.74292	1.31501	0.851206
BnaA10G0258200ZS	20.2734	14.7927	18.8533	17.7676	6.13483	4.70472	4.70587	5.48236	33.3343	38.4425	36.2532	36.0971	13.622	17.9951	12.6144	9.40924
BnaC09G0572300ZS	21.7743	15.461	21.9052	20.4543	5.33473	3.54926	4.66422	5.41024	36.4425	36.4713	38.9753	38.8605	8.64214	12.0836	8.92517	6.78584
BnaA02G0200800ZS	0.420723	1.24484	0.500337	0.826474	1.10792	3.15151	1.687	0.667114	0.84443	2.09672	1.22696	0.877097	1.8707	5.26417	3.3717	1.52391
BnaA06G0112600ZS	1.00405	0.590732	1.48436	1.07946	0.00855716	0.0165083	0.0754241	0.0955598	0.391682	0.717107	0.62126	0.315793	0.0571383	0.0666064	0.163693	0.100182
BnaA01G0230700ZS	0.628911	1.59895	1.42938	1.55961	3.40433	8.63909	6.3092	8.37591	0.411653	2.14318	0.784536	0.639758	6.62148	9.25255	7.51972	9.52632
BnaA06G0180900ZS	1.61005	1.89034	0.997409	1.01794	8.39031	9.02495	10.0056	7.52738	1.37454	1.50054	1.58204	1.42215	30.685	35.6416	32.1464	30.8252
BnaC03G0612000ZS	0.799314	0.834654	0.82586	0.686018	5.15325	6.02665	6.24605	5.11746	1.08016	1.13966	1.22834	0.885893	16.2813	17.3001	16.1973	16.7955
BnaC03G0491900ZS	15.1045	21.742	21.7607	24.6634	65.9797	73.4831	71.443	87.149	73.118	160.331	124.547	100.35	345.647	391.224	363.947	359.337
BnaC01G0249900ZS	7.27848	7.61239	8.44276	6.68615	2.95177	3.04491	2.11537	3.21057	4.14252	3.78697	5.1057	4.31528	0.433872	0.759546	0.618714	1.0925
BnaA01G0304000ZS	1.40486	1.75492	1.28966	2.00929	0.25639	0.361596	0.153148	0.388307	2.03415	1.85635	2.26448	4.99207	0.25225	0.302078	0	0.15243
BnaA08G0167600ZS	17.9562	14.5828	18.4794	16.5845	7.78427	7.35691	7.68523	8.64012	28.6212	28.0674	22.8823	30.7563	7.87168	8.20598	8.14774	8.00022
BnaC01G0376400ZS	4.60766	3.88939	5.74572	3.54474	1.6746	1.42967	2.04852	1.1493	2.0987	1.73866	4.1543	1.78381	0.438911	0.485106	0.437549	0.281403
BnaC08G0172500ZS	17.5686	15.8091	18.464	19.3865	8.40756	8.05749	6.80074	9.72788	26.5946	28.0408	24.7383	31.0882	11.2712	9.66499	9.86141	9.67722
BnaA09G0594000ZS	55.1296	27.2192	50.0745	36.5002	19.197	14.76	18.3345	17.3104	55.1266	28.577	30.5601	49.1543	18.9865	9.65811	12.0425	14.3521
BnaC08G0446500ZS	7.69236	5.92111	6.91174	1.3236	2.4597	2.38057	2.26153	0.876931	8.04349	2.59383	2.39091	1.87755	1.37358	1.29799	0.89496	0.543125
BnaA01G0073000ZS	5.03515	5.29706	7.37589	7.82859	0.524279	1.23622	1.23736	1.12732	5.46695	6.31058	5.88596	7.95408	1.25697	1.50983	2.24396	1.37472
BnaA08G0014000ZS	6.70778	6.11245	5.81835	7.23486	3.03631	2.93122	2.43805	3.48756	4.19744	3.46528	3.28897	4.73565	0.945719	1.02661	1.04895	1.1827
BnaC03G0800600ZS	5.93481	5.05274	4.39798	4.04607	2.76363	2.95667	2.14307	1.77549	3.2034	3.31595	3.12972	3.60491	0.95119	0.993665	0.741961	0.686106
BnaA01G0115800ZS	1.75814	0.556554	1.15588	1.74383	0.461388	0.212666	0.323627	0.649879	0.604526	0.0755289	0.240348	0.443623	0	0.0178785	0.0171169	0.0532354
BnaA10G0009900ZS	0.389705	0.451535	0.514559	0.73371	0.0790493	0.225435	0.0798494	0.214586	0.552863	1.04179	0.612898	0.841882	0.139402	0.26174	0.141306	0.141402
BnaA09G0228800ZS	24.9182	21.2657	28.125	31.0292	68.5838	65.7112	66.3176	58.4668	23.0938	18.558	18.0955	21.5381	65.071	62.0512	51.8276	59.3543
BnaA08G0280200ZS	64.946	46.4443	74.1506	78.5168	32.1842	39.4962	36.4222	43.0416	166.139	101.995	150.972	194.91	64.9729	49.6191	71.6055	64.2897
BnaA01G0117900ZS	0.158426	0.552231	0.428266	0.23142	0.83317	1.30818	1.00871	1.01133	0.244143	0.170782	0.249168	0.240371	0.59488	0.677995	0.808376	0.499921
BnaA03G0461700ZS	0.903831	1.1482	1.07185	1.497	10.9363	13.3807	11.0734	10.4753	0.381029	0.462757	0.545757	0.425104	3.40945	3.06428	3.38866	3.01606
BnaC07G0437700ZS	0.740323	0.830425	0.82773	0.450412	6.17556	6.18286	6.3634	3.32102	1.1997	0.917691	0.650444	0.584263	3.87426	2.9138	3.18473	3.07296
BnaC01G0301600ZS	0.412637	0.310431	0.295106	0.0894715	1.27281	1.5864	1.00803	0.785343	0.106794	0.0120499	0.0340201	0.0579682	0.328569	0.136269	0.308906	0.223004
BnaC05G0153400ZS	11.1291	17.3541	10.2631	9.7471	39.4099	33.2365	36.1401	22.1819	8.53777	14.3	9.41683	10.1557	21.3929	18.1791	18.3136	20.8539
BnaC04G0149200ZS	2.07339	2.27168	3.10111	2.96766	0.96244	1.01217	1.11026	1.91138	2.90229	2.02001	2.60388	3.7481	0.799318	0.755767	0.862722	1.25447
BnaA07G0075400ZS	2.98648	0.851774	1.64885	5.37928	0.46187	0.364025	0.470398	0.575665	1.61303	1.50176	1.46033	2.17046	0.198304	0.249385	0.401596	0.488439
BnaA01G0008300ZS	7.36059	6.85694	4.54779	19.2808	1.16526	1.21037	0.380072	1.63405	6.2706	11.3355	6.03472	12.8398	2.26679	4.01659	2.20376	3.03759
BnaC01G0009600ZS	19.1958	16.4389	15.169	28.1693	3.67024	3.91421	3.21216	4.61404	19.1243	23.5896	16.238	22.8969	8.7392	8.91936	6.47584	5.83222
BnaC01G0357600ZS	4.83708	1.05996	1.55161	0.895525	10.1901	4.16232	4.10134	1.41742	7.0307	2.2563	2.20223	1.2586	21.5296	4.78692	8.57936	7.54036
BnaC06G0329800ZS	6.8297	8.77668	5.99733	7.0498	15.7682	14.9692	13.1249	14.0594	5.03897	7.64921	5.48637	7.90773	16.101	18.5895	15.1506	13.5042
BnaA09G0174400ZS	0.655761	1.43915	1.89604	1.92544	3.00869	6.92988	7.27904	7.0568	0.723618	1.63245	1.65858	1.95903	2.67771	6.10518	7.55219	5.99812
BnaC03G0491800ZS	0.0192231	0.0321289	0.0573152	0.0627164	0.390743	0.448223	0.565056	0.661909	0.726581	0.980777	0.993501	1.14341	8.05278	7.82042	9.59665	6.36389
BnaC09G0414500ZS	3.68953	2.65725	3.33194	3.75924	1.74302	1.81767	1.70115	1.92222	5.93454	6.01148	4.70009	6.14051	2.22855	1.95836	1.80804	2.004
BnaA09G0035900ZS	0.950793	0.746369	1.1741	0.837646	0.288226	0.288864	0.130247	0.248183	1.55746	1.48305	0.941002	1.47184	0.541399	0.511422	0.34746	0.320794
BnaC09G0021300ZS	0.477672	0.6678	0.580808	0.222229	0.0756462	0.315968	0.179318	0.0645189	1.44913	1.57909	1.20446	0.624829	0.335679	0.486965	0.27048	0.209389
BnaA10G0201200ZS	3.05102	1.46371	1.90752	3.82666	1.41786	1.97672	0.887216	2.29107	1.0172	0.703856	0.457091	2.74698	0	0	0.0173575	0.018157
BnaA01G0085500ZS	3.6124	4.1832	3.98392	5.4121	8.80365	18.9724	18.5581	6.24481	5.37593	5.53076	4.11168	3.753	12.808	24.657	30.4957	18.0729
BnaA09G0064300ZS	5.46407	5.227	4.37061	6.29024	2.31889	3.62962	2.23842	1.90484	5.64332	7.40291	4.44015	5.20628	2.10983	2.90539	2.04913	1.81564
BnaC03G0420300ZS	0.775823	1.25511	0.946653	2.07618	0.0724956	0.0187389	0.0927485	0.31368	0.654137	1.82617	1.1695	1.93986	0.196526	0.375478	0.392872	0.516662
BnaA07G0189800ZS	10.7192	4.04067	14.7554	12.265	0.178608	0.169233	0.425549	0.696425	39.9718	26.0894	50.1348	51.7429	0.521926	0.456344	1.61965	1.22831
BnaC06G0191200ZS	13.4396	2.59767	16.7381	11.4365	0.496009	0.551484	1.42157	0.492241	72.6547	31.8348	78.6338	55.1028	3.76219	0.408016	7.55311	2.28305
BnaA08G0116700ZS	7.03727	4.76735	6.97754	6.77743	2.7894	1.97922	2.7214	2.22011	12.7065	10.8864	9.29529	11.4218	2.96487	2.03301	2.85026	2.53804
BnaA05G0032800ZS	7.21028	6.30538	4.3982	5.51991	2.48882	2.81954	0.967511	1.45078	3.77055	1.96794	0.577032	2.70441	1.57457	1.50023	0.225924	0.942718
BnaC09G0465500ZS	1.88612	2.11606	1.6522	1.72616	0.588914	0.680544	0.619226	0.592204	3.52725	3.6953	3.3958	4.0585	1.60857	1.49677	1.10118	1.0827
BnaA01G0210500ZS	5.20595	3.57346	4.03415	3.61294	1.6888	1.56565	1.58674	1.82497	19.4713	29.7471	14.0439	25.6087	7.59157	5.71686	3.1683	3.74372
BnaA07G0379900ZS	3.02596	3.30358	5.5336	2.98998	1.0887	1.63196	1.86925	0.482498	11.5125	17.0023	11.3623	10.889	5.54549	6.75388	5.21484	3.60646
BnaA08G0050200ZS	4.20063	2.32658	1.87349	2.97948	0.638048	0.614871	0.773744	0.455506	10.131	11.4322	5.25376	8.8615	2.87259	2.53703	1.79128	1.64759
BnaC08G0065600ZS	3.06396	2.54206	3.13971	1.81713	0.742335	0.488575	0.625164	0.284679	9.9898	14.9722	8.16799	10.1363	2.50965	3.18093	2.09854	1.53811
BnaA04G0150300ZS	5.63527	9.05601	4.04861	6.07395	15.36	16.5313	14.7997	13.7738	24.8364	36.3627	26.502	19.0582	59.4779	75.6333	61.8181	70.3543
BnaA05G0491100ZS	0.577967	0.710861	0.390533	0.678041	1.5897	1.49896	1.48329	0.501464	0.668987	0.663403	0.715107	0.536612	1.71797	4.02658	2.46414	2.35615
BnaA07G0012200ZS	0.981285	0.52697	0.774879	1.63322	0.198864	0.312415	0.167991	0.455017	3.3028	2.11625	1.37046	3.24301	1.38666	0.689374	0.608925	1.10935
BnaA06G0181200ZS	17.9046	15.807	16.274	15.1787	38.8674	27.9938	36.8597	25.6012	17.1541	16.6468	13.828	16.0748	33.6532	25.3036	31.4653	32.764
BnaC03G0611600ZS	31.8135	32.7272	24.2934	27.0289	64.5043	53.8929	56.9427	44.2692	29.5827	33.2678	23.6485	34.0623	63.2026	53.8658	56.0619	52.3612
BnaC02G0085200ZS	0.891238	0.739332	0.184805	0.598807	6.18517	6.12124	4.69942	0.393858	0.195464	0.143821	0.198208	0.241178	2.34686	1.02092	1.43522	1.65608
BnaC04G0174000ZS	6.43601	9.85555	5.12968	12.1249	2.86291	4.68861	1.83205	5.17316	10.2316	17.1769	6.23463	23.1156	3.60041	4.35626	1.62448	2.57231
BnaA02G0069100ZS	3.29078	2.8192	1.16627	1.81707	0.37746	0.402356	0.449279	0.583821	4.9769	4.21896	2.93497	5.23128	0.266098	0.249552	0.379581	0.203655
BnaA03G0073500ZS	1.88089	2.02606	1.86762	1.57473	0.809655	0.276539	0.401342	0.472327	5.8062	7.22355	8.22546	5.3453	1.92734	1.16087	1.39566	1.35558
BnaA10G0195900ZS	3.5388	1.97177	2.42771	2.19494	0.687427	0.602763	0.66367	0.921557	3.91278	2.84231	4.60135	5.21691	0.459079	0.366124	0.617523	0.225709
BnaC02G0079400ZS	1.52372	0.569246	1.44592	1.27839	0.410028	0.197961	0.391756	0.51323	2.60783	2.85719	4.99397	4.50748	0.637548	0.275925	0.420565	0.387715
BnaC03G0083700ZS	1.9613	1.45855	2.14608	1.7179	0.787727	0.602629	0.482404	0.599834	3.20607	5.24441	3.46506	4.69956	0.838745	0.892582	0.674099	0.576631
BnaC09G0491800ZS	4.35547	1.88926	2.46855	2.18035	1.02333	0.603396	0.763792	1.25447	4.23164	4.03385	5.55202	3.68341	1.50951	1.08528	1.44962	0.837349
BnaA05G0440700ZS	15.2648	9.7634	12.8391	14.5004	4.81924	3.04453	3.12752	4.88213	25.0681	20.6962	24.8597	26.5491	9.87006	7.29911	9.16998	7.17049
BnaC05G0502600ZS	13.0364	10.7508	10.62	12.3143	3.00836	3.25966	3.43224	4.16523	21.2513	21.2221	19.588	24.2385	6.83672	10.6428	9.04862	7.33596
BnaA09G0025200ZS	0.131975	0.198858	0.265114	0.0634976	1.20259	0.0680518	2.26722	0.725947	0.402726	0.202655	0.643577	0.26574	6.35473	0.79415	2.53102	0.528973
BnaA07G0023000ZS	15.0812	11.2324	16.9533	26.2279	5.07786	5.96548	4.54415	10.0156	27.6158	28.4862	31.9714	32.2572	12.075	10.5672	9.74365	11.8646
BnaC07G0044800ZS	17.93	13.1168	14.5715	21.8924	7.48424	6.21976	4.21768	8.85462	29.7716	27.3697	24.4367	30.7835	13.8393	6.28584	9.79657	9.23865
BnaC06G0385800ZS	13.0999	11.1394	11.2812	18.5142	3.37248	4.03221	1.54014	4.56884	15.0081	10.3149	12.2751	14.7866	2.39556	3.55019	5.51956	4.95291
BnaA07G0329500ZS	6.26907	2.50665	5.18419	4.87787	1.61079	2.99792	1.65745	1.48801	5.21006	6.28776	3.77737	4.43098	1.28355	0.528118	1.17296	0.644078
BnaC01G0460200ZS	2.61584	1.92179	1.60158	3.21545	10.4913	6.48794	6.50772	10.9025	1.48333	1.0775	0.843877	1.04452	4.74746	1.3224	1.98979	3.13211
BnaA09G0521900ZS	5.50297	6.53289	5.72657	8.21385	14.5456	12.5204	20.075	11.2336	2.97089	3.19864	2.48285	5.29991	7.37849	7.416	11.1866	8.78376
BnaC08G0365000ZS	10.936	7.95891	7.51318	11.0584	31.309	21.4039	23.6446	14.2046	6.7313	7.22339	5.18921	8.2458	16.1986	9.84941	12.4552	12.4287
BnaC07G0203100ZS	0.815113	0.414312	0.748476	0.733533	0.201173	0.157015	0.176009	0.311682	3.42607	2.89102	3.15424	3.65204	0.811383	0.399289	0.864224	0.784231
BnaA06G0325100ZS	28.7133	30.3873	31.5669	44.2363	8.79361	9.31046	8.24739	15.946	68.6963	68.9879	65.4825	104.121	6.62285	10.8772	17.166	17.2416
BnaC07G0368900ZS	13.1199	7.9419	5.05399	14.2827	5.86921	3.81416	1.69662	6.94939	28.276	26.0431	24.3818	42.4102	3.84325	2.62145	3.1865	5.53069
BnaC09G0207600ZS	3.13327	2.90892	2.28632	3.02801	0.678607	2.10106	0.59488	1.71322	5.32848	3.41591	2.33843	5.56861	0.64335	0.738597	0.666172	0.96198
BnaA02G0179900ZS	32.2059	58.5418	20.7961	15.0085	71.3264	121.365	51.7792	38.5055	18.4047	25.0073	11.1295	8.21134	67.913	100.982	38.8944	26.0752
BnaC02G0236300ZS	6.67809	6.10294	11.964	10.2931	18.8225	17.6481	28.58	21.5946	6.44425	3.13552	6.32812	5.91432	23.3611	14.9489	21.4018	24.4655
BnaA01G0349500ZS	0.441727	0.555098	0.591862	0.484843	0.070441	0.076835	0.243023	0.199544	1.22725	1.12467	1.28546	1.31609	0.453615	0.428327	0.493624	0.541126
BnaA07G0322500ZS	0.729994	1.06852	1.77235	0.934653	6.55308	5.69327	9.43722	4.53278	0.378074	0.646946	1.59167	0.560339	8.48099	11.1963	12.7537	8.88718
BnaC09G0058800ZS	106.898	50.5193	91.2884	66.431	34.09	12.9608	27.759	22.6346	299.124	206.017	233.532	210.175	77.0769	44.4034	61.7857	50.3204
BnaC04G0025300ZS	1.30377	1.09419	1.51413	1.36881	0.534982	0.782947	0.747793	1.0471	0.87245	0.739264	0.961398	0.906135	0.297451	0.24081	0.245244	0.169148
BnaA10G0161400ZS	0.710141	1.54687	1.11727	3.12176	0.0666465	0.200129	0.257561	0.716239	4.15055	12.1349	6.17248	12.4393	1.12999	2.95488	2.05507	2.43126
BnaA10G0161500ZS	1.33308	0.997926	1.53784	2.07706	0.26054	0.456718	0.370363	0.393895	7.43998	5.16378	7.01914	8.5425	1.25881	1.59367	2.18525	3.30575
BnaC03G0096200ZS	5.45161	5.81662	4.10503	4.0108	1.96707	1.7272	1.65452	2.0847	3.27097	3.75253	3.47903	4.05154	1.00532	0.433673	0.874158	0.927069
BnaC09G0504800ZS	1.65818	1.63694	1.60109	2.35129	0.528783	0.614918	0.453459	0.657069	2.07216	2.06582	1.94815	2.69916	0.507987	0.572335	0.507004	0.435633
BnaA06G0415500ZS	1.41284	1.3155	2.40799	2.25725	0.661364	0.663805	0.569948	0.768413	5.02319	10.2194	5.96024	5.20207	0.616905	0.391834	0.49682	0.406668
BnaA02G0168200ZS	19.2342	14.6753	19.9409	31.6729	8.12306	7.16535	9.8394	13.7977	13.3892	1.54344	4.0033	9.85645	1.97548	0.452409	1.67157	1.75867
BnaA06G0434400ZS	1.95119	1.44554	1.32866	1.35556	0.303255	0.221491	0.247953	0.276421	7.23343	9.42506	6.10438	5.48342	2.50039	1.80978	2.13815	1.73168
BnaC07G0232700ZS	2.16784	2.85723	4.46022	4.14054	0.928339	0.933171	1.21886	1.16546	9.42083	23.5154	19.411	12.9348	2.42275	2.58814	4.15882	2.84422
BnaC05G0007600ZS	3.88606	5.35439	5.30518	7.54814	1.94253	3.9167	2.38739	3.76385	4.92668	6.30026	6.7866	9.60395	2.31021	2.63126	2.57973	3.11722
BnaA04G0052400ZS	6.3505	5.8693	5.09731	5.41915	2.5335	1.95711	1.72085	2.24319	9.23183	10.3018	8.94807	11.6341	3.53046	4.37812	3.23923	2.64792
BnaC07G0457000ZS	2.25872	2.04855	2.09673	3.57797	0.747903	0.470147	0.655965	1.0706	10.3149	12.5153	15.0477	10.2956	4.80402	4.83181	4.20289	3.51815
BnaC06G0221900ZS	2.58821	3.44687	4.99447	6.79538	1.14768	1.32835	0.935025	2.26621	7.65472	6.03514	6.20601	10.2155	1.75445	1.76513	2.56564	2.17038
BnaC01G0168600ZS	1.20933	0.628487	1.1702	1.47246	0.460987	0.253876	0.437878	0.299404	2.27265	2.56632	1.62078	1.34022	0.37488	0.247877	0.273646	0.0636316
BnaA03G0111300ZS	3.42176	1.72245	4.67107	3.86959	0.463371	1.20803	1.95404	3.10423	9.4818	3.71221	7.96192	6.86496	1.8031	1.51504	2.40469	3.21977
BnaC07G0148900ZS	5.98634	5.80387	5.83774	8.81767	15.3149	16.1031	15.098	8.20479	4.92373	6.87654	3.44574	7.39683	11.8497	12.6729	10.4906	13.8433
BnaA10G0153200ZS	25.5937	28.9569	23.4651	32.9544	55.084	52.1013	51.5977	29.8561	24.4106	25.6556	19.1082	28.4918	50.7752	51.4152	56.0591	52.8135
BnaC05G0272400ZS	20.7794	10.2673	28.3371	25.3518	6.76561	8.17437	10.7441	11.414	44.3559	55.654	50.8364	66.5366	15.1102	9.86788	11.8351	9.83927
BnaA01G0022400ZS	2.08608	6.02965	5.69693	5.67791	7.13747	9.19099	15.6555	5.38992	3.81888	6.54608	3.44336	5.28214	8.71217	15.3977	12.4122	11.5826
BnaA01G0041400ZS	1.63776	3.67797	3.20814	2.78708	13.2507	13.2308	17.6588	15.1825	2.25684	2.11556	3.1278	1.50723	22.8612	20.6059	21.3524	18.6654
BnaA01G0054700ZS	6.64688	8.75981	9.38919	6.47852	15.187	18.4798	20.3899	15.539	3.61666	7.03919	6.67972	4.46465	15.4907	19.9865	18.5251	19.1005
BnaA01G0111500ZS	0.865861	1.33407	1.2311	0.590855	2.37148	2.97441	2.88632	2.37314	0.51026	0.819204	0.761561	0.723976	1.87823	2.03371	2.46394	2.07552
BnaA01G0170000ZS	3.16892	4.34054	2.34759	4.92521	15.3134	15.5724	22.9247	11.6526	2.75397	5.16752	3.85873	3.00199	10.1153	8.67365	12.8433	8.94773
BnaA01G0376000ZS	1.60885	1.72637	1.66636	0.376232	6.13295	5.87915	5.71627	0.851185	1.46323	2.7006	1.44409	1.16846	7.40164	5.55013	3.97733	5.23631
BnaA01G0428400ZS	2.4725	2.74284	1.34247	3.15376	7.53165	9.0424	9.89875	8.09	1.71251	2.64213	1.39896	2.90682	14.0051	12.4487	9.38595	15.1606
BnaA02G0118500ZS	8.44593	10.0634	7.11749	9.22419	3.73774	4.5354	3.30595	3.42518	13.8597	20.2297	11.4743	17.7675	6.36118	9.09205	4.651	4.9618
BnaA02G0147200ZS	4.50448	2.81633	4.25102	2.85692	2.22303	1.74462	1.91078	2.51014	5.60486	4.05412	5.18043	6.66876	1.5669	0.653786	2.02731	1.10786
BnaA02G0184700ZS	0.72303	0.742976	0.518983	0.550233	3.01457	3.47972	2.1948	1.57884	0.397006	1.02832	0.859274	0.250972	1.27712	2.5356	2.04962	1.10755
BnaA02G0204800ZS	7.01986	9.15767	1.65675	6.18581	0.23064	0.170546	0	0.165025	1.51444	10.5663	1.26134	6.65144	3.73416	3.33781	0.112095	0.28549
BnaA03G0073900ZS	18.1588	17.8377	10.8831	12.4423	58.3507	63.7225	40.5682	31.8255	27.2483	22.2706	10.9873	13.5708	59.8023	51.4547	47.5985	38.9638
BnaA03G0090200ZS	4.29909	3.87764	7.76126	9.57984	1.41229	1.62561	3.33162	4.24166	7.95447	5.18118	8.55843	13.1399	1.98536	1.95669	2.42881	3.02556
BnaA03G0356500ZS	29.1108	32.2688	43.5373	34.8059	113.624	119.642	113.005	135.034	61.9036	72.6539	52.5587	62.1787	126.906	84.3412	105.179	118.122
BnaA03G0499300ZS	12.4356	13.2289	10.49	11.9427	30.083	42.4586	30.3122	20.7796	7.45195	21.8469	11.4686	12.2065	16.6872	36.2696	26.5312	31.1316
BnaA03G0539900ZS	9.59398	11.4127	6.56782	13.4028	19.4233	11.9912	15.9367	21.0321	3.89204	7.21215	6.02056	6.14074	19.026	11.7897	12.0186	11.494
BnaA03G0540900ZS	0.179394	0.328347	0.440689	0.614184	2.0489	2.06994	2.19053	2.73382	0	0.0619874	0.0882953	0	4.18598	3.23646	3.82884	3.66019
BnaA04G0140100ZS	161.304	189.539	123.049	178.626	489.384	463.331	376.42	440.493	57.9509	50.5395	39.1333	44.821	366.431	269.026	259.461	411.522
BnaA04G0184500ZS	17.4378	30.4347	18.6798	22.0285	49.7776	47.5516	62.3748	76.755	53.9252	82.1399	58.2016	58.2011	204.185	289.438	266.463	220.76
BnaA04G0292100ZS	2.80436	2.37324	1.84079	3.46477	0.840367	0.376361	0.607643	0.835446	3.02404	1.08075	2.55302	3.1916	0.192833	0.473887	0.315452	0.614091
BnaA05G0446000ZS	27.2849	28.9859	29.7008	32.6901	67.4151	58.7287	74.4222	45.8049	28.4242	31.1976	25.6876	35.8277	62.6817	51.7343	68.1916	55.8455
BnaA06G0116700ZS	1.57922	1.42691	1.07737	0.470808	0.437512	0.78616	0.41251	0.163207	3.07443	5.76322	1.58034	1.74063	1.38883	1.60711	0.737071	0.709746
BnaA06G0424900ZS	1.84694	2.81755	2.16731	1.20218	6.5379	5.79674	8.26516	2.55982	2.71527	4.96543	1.79895	0.622801	7.04819	10.1723	9.27419	4.46153
BnaA06G0436000ZS	0.751308	0.519173	0.652393	0.508051	2.14354	1.57322	1.52328	1.82328	1.85002	1.80258	1.3798	1.71409	5.12928	3.24081	2.97843	4.68924
BnaA06G0444700ZS	0.541284	0.670163	0.559542	0.452558	4.26602	3.5479	3.42175	4.6397	0.423873	0.509995	0.327866	0.47207	8.50078	8.27934	6.21724	7.82022
BnaA07G0111500ZS	9.63665	10.2084	5.98656	7.71212	2.28931	2.34168	1.93752	2.56996	36.9148	31.409	26.1889	21.2775	13.1846	15.7012	8.98924	8.1424
BnaA07G0114400ZS	0.664855	0.759822	0.788968	1.20223	0.111527	0.137467	0.0479898	0.24616	4.25148	4.34006	3.58811	3.59699	1.30304	1.48226	1.09246	1.1107
BnaA07G0339000ZS	0.158275	0.23484	0	0.388097	2.03335	1.04361	3.96201	0.567207	0.507305	0.321816	0.232567	0.0813458	1.90757	2.71117	3.56098	0.642794
BnaA08G0047000ZS	0.670136	1.40276	2.21761	0.145895	3.47652	1.80136	4.60651	1.51467	0.915744	1.31787	1.75026	0.752295	2.94052	5.22688	5.6466	4.00422
BnaA08G0074900ZS	28.366	22.814	22.8823	31.5725	71.5579	77.1307	76.8309	44.9762	24.2317	24.6002	14.9735	28.579	62.6258	58.6757	64.6236	65.2586
BnaA08G0138800ZS	0.714977	1.38155	1.09387	1.63075	6.44017	7.80759	6.65143	8.46331	0.54688	1.07089	0.753791	0.910911	14.262	17.7447	14.5946	14.4982
BnaA08G0142300ZS	0.963937	0.615722	0.859711	1.27437	3.37448	1.57388	3.06065	1.94923	0.329071	0.327624	0.211429	0.402653	3.1905	2.1364	2.1615	3.13346
BnaA08G0154000ZS	2.06847	1.08739	1.93329	1.09104	0.66526	0.600716	0.66333	0.599791	2.56737	4.33445	3.5873	3.13897	0.604163	0.404834	0.480236	0.28721
BnaA08G0196900ZS	4.61021	3.84152	3.61561	7.25625	12.3953	18.2215	9.36727	16.3352	2.67175	3.44394	2.60585	6.31575	6.64708	4.22507	5.59196	7.06879
BnaA08G0268100ZS	1.66638	2.70451	2.16905	1.33307	4.60809	4.03881	5.4834	3.49148	3.11914	3.47575	3.34128	3.33081	7.69777	6.77097	8.27977	7.32271
BnaA09G0037500ZS	1.72046	1.50882	0.987884	3.17327	12.0655	8.82118	6.00687	3.41522	0.609372	0.685568	0.574385	1.93239	1.69954	2.34004	2.70301	2.76149
BnaA09G0069900ZS	13.5742	16.5478	21.0027	30.4558	3.17463	6.92914	4.53091	8.08513	59.3321	92.7415	93.8641	84.0082	10.103	18.8661	17.231	12.3537
BnaA09G0388700ZS	64.5574	69.254	93.9981	96.7812	151.233	176.268	193.398	105.438	68.4736	142.983	118.434	128.402	136.126	157.631	236.382	130.104
BnaA09G0519000ZS	3.26785	6.556	7.98397	10.5967	1.19882	1.67116	2.48382	2.56373	9.39	13.2566	15.5935	21.0182	1.7814	4.2244	3.30534	4.1465
BnaA10G0195600ZS	5.68106	6.13273	4.73509	7.00374	15.6211	14.728	17.4261	11.9819	4.9285	6.5142	3.59968	8.44695	10.0182	9.16582	11.8387	13.5121
BnaA10G0205500ZS	17.8722	18.8046	14.4776	16.5518	7.87336	10.4854	6.54562	12.1868	16.4927	10.9241	12.3869	16.9947	5.082	4.16627	3.00259	5.01981
BnaA10G0246700ZS	1.5646	0.859434	1.50726	1.8108	4.04699	1.75799	4.29004	1.59968	1.25035	1.26257	1.18879	0.579787	2.96386	1.49118	2.99477	2.31823
BnaC01G0047300ZS	2.78071	2.50376	1.76515	2.15917	14.2574	11.4711	16.522	14.5109	1.30452	1.6892	3.28624	1.81627	18.2606	12.6868	18.3275	15.3915
BnaC01G0064100ZS	1.60358	2.46956	3.31599	2.03083	5.7872	10.0112	12.0164	5.00018	1.18117	3.15098	2.69452	1.15278	7.56332	7.85603	13.5075	5.84805
BnaC01G0124800ZS	2.37541	2.1199	3.30586	2.54652	0.966835	1.85959	1.66578	0.865008	8.6211	9.30315	7.69689	7.62279	2.67287	2.73795	2.58504	2.13411
BnaC01G0229100ZS	4.26952	4.95718	7.09176	5.57268	1.52051	3.07939	2.63667	2.98974	38.2464	47.0882	55.8762	37.2541	98.3929	155.492	154.128	137.248
BnaC02G0279200ZS	6.34035	3.48713	9.16897	10.0095	2.78008	1.51457	3.12829	5.39788	11.5106	8.37581	11.9316	18.0813	3.98131	1.28704	4.48695	3.74202
BnaC02G0313600ZS	7.58654	1.59476	4.82849	7.78695	1.87093	1.39656	1.41216	2.25886	4.61394	6.23846	6.02154	9.77967	1.48636	1.21258	1.73841	1.52691
BnaC02G0407300ZS	6.52046	6.21138	6.66187	9.99338	27.4142	25.4352	32.9711	15.3225	7.31466	6.64722	6.48489	7.22305	23.3814	19.7669	29.7234	27.7025
BnaC03G0020400ZS	17.4158	6.99433	7.42367	14.7244	3.07499	2.48178	0.719791	4.68295	3.52371	1.48153	1.61661	1.89468	1.42597	0.276158	0.647009	0.311126
BnaC03G0084200ZS	16.2694	15.621	10.313	11.9652	69.5488	77.65	72.6374	42.1901	15.5758	20.3718	10.5892	9.84772	52.3561	53.5095	53.6187	38.8505
BnaC03G0527300ZS	2.57577	4.07617	3.85243	3.61156	9.31614	8.95775	8.46168	4.06504	2.38135	2.52062	1.94665	2.55846	5.11577	6.76087	6.68163	7.87313
BnaC03G0614000ZS	0.759711	0.908237	1.02594	1.46335	1.55304	1.83083	2.18049	1.78308	0.705561	0.446465	0.756518	0.369031	0.0215736	0.0526367	0.0746734	0.0430494
BnaC03G0673900ZS	11.6657	12.2842	11.3858	11.4231	38.9534	36.4235	40.2528	37.0527	7.4165	12.2721	9.76103	12.7088	20.1004	13.486	19.6965	17.5289
BnaC03G0750400ZS	0.179788	0.324249	0.450814	0.499921	1.98857	3.6088	3.80244	3.12591	0.275639	0.212001	0.146758	0.275068	4.55264	6.33015	4.07336	4.26486
BnaC04G0126500ZS	2.2662	1.4656	2.09782	2.36322	0.730296	0.538523	0.466581	0.734415	2.59784	2.27185	1.52316	2.51712	0.179939	0.211525	0.118068	0.031016
BnaC04G0214400ZS	1.487	3.58002	2.89662	2.90454	18.0556	22.4084	18.3383	18.4124	1.53044	2.86154	3.28004	1.58558	26.2404	25.2812	25.857	24.3451
BnaC04G0485400ZS	35.5412	45.8319	31.0351	42.6127	77.7661	71.208	72.7822	100.061	87.3425	139.676	115.706	113.061	294.298	313.761	282.966	345.387
BnaC05G0140300ZS	3.12505	5.06671	4.09698	3.25819	7.32285	7.9538	9.81314	7.00281	6.89631	11.2646	9.1813	5.89924	32.0832	46.3543	36.7518	29.1881
BnaC05G0328800ZS	1.73333	2.95918	2.36568	4.44809	6.98215	5.5122	5.88877	3.91717	2.00769	1.8811	1.7925	2.57542	4.23497	5.78641	5.5823	6.29737
BnaC07G0168400ZS	13.5838	11.1632	14.2656	23.4086	2.86771	4.43998	3.44002	5.07344	29.147	20.1391	28.4037	26.8992	10.506	10.0645	11.6284	11.1244
BnaC07G0288200ZS	7.87575	5.16043	9.64142	5.95883	3.63542	3.67174	4.21407	4.55322	5.57694	5.25345	6.78298	6.31004	1.59644	1.32979	1.50945	0.854422
BnaC07G0517300ZS	0.296265	0.327835	0.423952	0.58147	2.26716	1.89512	2.15932	2.79644	0	0.122558	0.0585819	0.302943	3.6672	2.74979	3.07393	3.36541
BnaC08G0173700ZS	71.2773	63.2032	50.7456	44.9044	143.633	123.454	126.974	113.263	85.708	91.1276	66.1829	73.7637	184.325	149.74	147.294	142.695
BnaC08G0173800ZS	14.113	13.1439	10.2315	8.98072	36.0307	30.1484	29.9768	25.3203	11.5988	10.8414	9.02232	10.1442	29.5273	27.8289	24.6067	26.5026
BnaC08G0309800ZS	4.08514	4.29844	4.12762	3.6256	11.8498	9.98239	11.0399	6.49788	4.17281	4.91608	2.9509	4.02294	8.25473	8.36746	9.08543	9.64545
BnaC08G0317300ZS	2.924	1.6276	2.31046	1.84889	0.802842	0.475605	0.938273	0.596508	4.29685	2.742	4.99352	3.30272	1.57267	1.98022	1.74209	1.28665
BnaC08G0361800ZS	12.4061	9.10956	9.21674	10.8877	3.4697	4.32135	3.8369	3.4256	23.5808	18.2596	15.5601	21.3775	3.27551	3.55252	3.51497	3.00016
BnaC08G0450300ZS	337.465	361.102	388.143	399.519	874.013	775.942	835.197	916.655	126.654	157.351	167.82	153.025	910.28	719.23	824.892	1090.03
BnaC08G0464800ZS	10.4914	9.5837	8.0267	20	29.0126	25.8837	20.489	12.1032	16.5389	13.5703	11.7037	18.0453	32.4241	34.7834	32.9199	43.5917
BnaC09G0022900ZS	0.109713	0.0701403	0	0.14084	1.0697	0.354277	0.902727	0.333858	0.036085	0.0379712	0.0349372	0	0.572107	0.359514	0.574592	0.181609
BnaC09G0059900ZS	21.4191	12.0812	24.5797	17.7476	4.87013	2.61438	5.64994	4.18248	37.3527	34.0149	45.7069	21.6499	8.60438	10.9224	8.76694	6.48677
BnaC09G0273500ZS	2.12221	1.16827	2.10158	1.9119	8.81776	8.60391	7.36428	8.88568	2.81441	3.55613	3.35051	2.41797	18.728	12.7566	16.155	16.6366

## Sheet: Table S4
Table S4: Gene expression information for 503 common DEGs
Gene ID	LK1T1	LK2T1	HK1T1	HK2T1	LK1ckT1	LK2ckT1	HK1ckT1	HK2ckT1	LK1T2	LK2T2	HK1T2	HK2T2	LK1ckT2	LK2ckT2	HK1ckT2	HK2ckT2
BnaA06G0193900ZS	4.186	4.54585	4.63624	3.09998	2.02703	2.32215	2.90043	2.09376	6.45773	7.14833	6.77763	6.29593	3.13329	2.82542	3.06647	2.81483
BnaC01G0325800ZS	1.85686	2.15798	1.88715	2.0914	0.712309	1.0112	0.680863	0.677483	2.26937	2.74741	1.73998	2.98011	0.89344	1.27474	0.91271	0.987927
BnaC09G0559400ZS	0.869615	0.60413	0.654591	0.576109	0.270151	0.137638	0.239785	0.133926	2.27483	2.6566	1.96155	2.71818	1.06868	1.25901	1.08081	0.560473
BnaA06G0035000ZS	12.9526	12.4953	13.6603	13.8406	20.5682	19.4665	20.767	22.5233	7.33328	6.48057	7.42786	6.87597	26.8605	25.6918	23.2573	23.3466
BnaC02G0544600ZS	0.503607	1.30182	0.688484	1.35888	0.277847	0.213874	0.544142	0.421316	4.29026	2.97756	8.39833	5.42706	9.02602	14.2765	13.27	12.8955
BnaA07G0198600ZS	3.36157	2.57495	3.11214	3.66474	1.50005	1.47309	1.02164	1.517	2.31446	1.86088	2.19503	2.88713	1.17794	0.693583	1.13655	1.00308
BnaC05G0007100ZS	1.16088	2.0484	1.40284	1.52689	0.767217	1.03223	1.38403	0.614899	2.99076	4.23145	6.12985	2.02957	7.07897	15.1483	14.885	8.745
BnaC07G0522700ZS	34.6161	33.7789	25.5396	29.8898	9.3436	9.88647	8.59778	9.97176	102.041	106.482	109.469	138.05	22.41	25.8614	28.9049	27.9167
BnaA07G0366800ZS	421.448	341.094	515.25	388.539	178.012	154.039	187.908	205.963	1518.25	1285.22	1764.23	1430.89	2848.86	2960.6	3218.46	3210.22
BnaC06G0431200ZS	178.883	455.428	438.635	387.172	110.179	196	171.592	181.58	1168.77	1962.76	2175.37	1583.94	2439.67	5091.16	3578.99	3808.08
BnaA07G0015400ZS	1.90694	1.568	2.11028	3.48604	5.41261	5.26349	5.31251	6.17643	0.681749	1.04729	0.962788	1.0287	12.9066	9.16068	9.32372	10.8865
BnaC07G0032700ZS	1.90729	1.79384	2.45464	2.73447	4.29249	3.93136	3.82249	4.77102	1.39253	1.49071	1.40582	1.31579	8.98981	7.69048	8.39613	8.0464
BnaC02G0290500ZS	3.62158	5.1877	13.2301	9.25524	22.5545	20.227	23.9367	56.0582	3.84634	3.46396	10.0414	9.02141	46.7841	58.5555	120.566	92.4058
BnaA09G0579600ZS	3.31374	3.15744	3.43627	3.22818	2.21317	2.04628	2.61034	1.55411	5.98236	4.24969	3.79341	5.28166	2.44798	1.84047	1.91742	2.47621
BnaA03G0516100ZS	5.20735	6.10646	8.81099	12.9197	0.707407	0.688372	1.0142	1.74953	9.18631	11.3683	12.0835	12.0033	3.07306	4.22613	4.23474	4.15005
BnaA03G0516200ZS	8.28809	7.69405	9.10922	15.8056	1.48595	2.55639	1.71913	3.52883	14.8816	15.0032	8.92144	17.3697	6.7821	7.1558	4.67238	5.77374
BnaC07G0494700ZS	7.95161	7.09146	11.7848	14.3397	1.2355	1.42174	1.63253	2.15446	18.4889	20.6105	22.8366	19.5312	5.63438	6.83531	5.71889	4.95944
BnaC03G0554500ZS	5.6054	4.67363	6.21699	10.0204	3.32056	3.02214	2.2528	3.4134	10.1329	7.83797	8.19157	10.7014	3.32071	1.9269	1.86789	2.09747
BnaA05G0155900ZS	0.0706896	0.0476987	0.0789308	0.0347185	0.220194	0.241782	0.283107	0.223282	0.0323736	0.0414756	0.0648765	0.0178461	0.282706	0.186178	0.201797	0.24423
BnaA08G0262400ZS	8.7483	13.6971	11.58	8.67374	5.98178	6.40102	6.84333	5.87621	105.212	199.118	229.954	166.445	356.477	577.077	471.883	475.543
BnaC08G0239700ZS	5.97165	9.29374	6.54236	6.29859	3.83737	4.60013	4.77159	3.97558	43.4602	77.1285	86.1603	58.7314	166.042	258.528	197.494	169.374
BnaA01G0039400ZS	0.790831	2.15177	1.12011	0.814056	0.240616	0.296156	0.535515	0.292302	1.30376	1.87106	1.43684	1.48903	0.425331	0.712172	0.426561	0.380622
BnaA05G0138800ZS	2.26841	1.97741	2.25736	2.52235	1.20839	1.03378	0.967535	1.0296	2.90813	2.87807	2.50918	3.42859	1.16675	0.973438	0.953773	0.779637
BnaC04G0183000ZS	3.36634	2.68104	3.16156	2.68475	1.23574	0.955938	1.04433	1.12186	4.99282	5.82065	5.1825	4.95929	2.24063	2.12734	1.83051	1.94045
BnaC05G0341700ZS	1.12735	2.59839	2.01913	2.62098	1.29954	0.692187	0.480542	0.902961	2.03243	2.60579	1.92314	2.82015	0.403803	0.948166	0.694782	1.02882
BnaC07G0545100ZS	0.808378	0.838492	0.996619	0.646583	1.86928	2.75271	1.93508	1.72362	0.392486	0.362161	0.585504	0.319019	0.599281	0.938363	0.673276	0.665928
BnaA03G0408200ZS	0.161658	0.20463	0.121396	0.158524	0.5767	1.27504	0.589999	0.859465	0.166917	0.0853731	0.633054	0.247943	2.16545	1.37685	1.00681	1.65245
BnaA03G0408400ZS	9.24744	10.7938	9.72646	9.91971	26.6189	26.3778	29.3561	28.2662	6.78221	11.4711	10.7183	7.7831	37.3989	33.0408	39.8835	37.6498
BnaC07G0381000ZS	14.0338	16.7618	15.114	16.7157	46.2046	48.5721	53.577	55.0455	11.977	20.0428	17.1914	13.0838	74.2712	68.8494	73.8186	74.7571
BnaC09G0066100ZS	0.886537	2.20918	0.780636	2.33245	11.7373	12.8809	11.9801	14.4568	1.51917	2.29214	1.68118	1.83708	33.0741	27.7967	28.7328	30.7036
BnaC04G0011800ZS	3.91495	3.49295	3.27491	5.08822	0.57805	0.656582	0.495087	0.956428	4.22016	5.22536	5.30096	7.17734	0.800651	1.96763	1.1042	1.09709
BnaA08G0252600ZS	3.33236	2.47561	3.50736	3.33827	1.61202	1.63122	1.91508	1.738	4.04875	3.53819	2.54602	5.19915	1.16116	0.361626	0.628987	0.92844
BnaA06G0118100ZS	2.54674	2.32844	2.12551	2.07518	1.37265	1.25859	1.20642	1.18516	4.72344	5.50576	4.25787	5.11899	2.75838	2.62037	2.17946	2.08219
BnaC01G0120200ZS	2.15625	1.36823	2.08682	0.969075	0.579664	0.243289	0.390746	0.16909	10.6446	8.66279	8.50159	6.77783	1.66348	2.85744	1.72635	0.790086
BnaC05G0159400ZS	2.3759	2.89292	1.61357	1.07109	3.37929	5.58251	1.79557	3.78913	3.25867	2.37284	2.24017	1.93444	11.8228	8.25247	6.88478	9.11918
BnaA07G0364600ZS	23.7377	18.1751	16.6753	24.4654	16.8381	11.0714	15.3091	11.788	8.97779	8.4134	7.55255	9.86594	4.74919	1.95816	2.41892	4.11888
BnaC06G0428200ZS	25.5723	32.5273	23.5447	41.7479	18.7153	19.4651	11.6038	17.5955	9.51668	11.4389	10.1838	19.0994	4.98442	4.51873	3.9359	6.32139
BnaA08G0287500ZS	2.44521	1.32199	2.33089	3.60046	1.6123	2.07564	1.80361	1.87538	3.71837	2.06247	4.21272	4.01699	3.83223	4.68945	5.2217	8.77372
BnaC06G0082500ZS	4.60436	0.811201	1.61515	1.47314	2.33124	1.83449	0.752337	0.785138	1.39368	4.56035	4.57062	1.23733	1.12688	1.04784	0.924845	0.547998
BnaA09G0169400ZS	8.28965	5.94525	8.20318	12.2925	0.558911	1.65599	1.20737	2.65857	1.97503	4.1192	2.82537	2.71735	0.905561	0.923894	1.55201	0.732922
BnaC09G0189300ZS	7.57655	4.15185	6.53844	9.47659	0.930511	1.29025	1.86294	1.98199	3.4506	3.08914	2.85751	2.80041	0.888321	1.0409	1.71546	0.916564
BnaC02G0357300ZS	0.513572	0.446326	0.982382	0.428623	0.307747	0.166105	0.726796	0.193149	1.95717	1.63952	2.51417	1.89366	0.982162	0.499816	1.29733	0.863426
BnaA05G0042000ZS	1.59666	1.06546	1.96947	1.94173	2.6261	3.34432	3.68364	5.63223	3.79869	1.93244	2.52113	3.759	11.3357	7.33748	10.0079	11.5476
BnaC02G0246900ZS	32.1495	22.1629	31.5216	33.0205	10.8224	8.78666	8.29129	11.5462	11.0242	6.44547	13.3153	7.75445	5.32304	2.74036	4.37627	2.61589
BnaC06G0301500ZS	1.795	1.88614	1.06164	1.41386	0.287207	0.272374	0.309331	0.365369	0.479635	0.276227	0.470955	0.269937	0.181388	0.0330414	0.0495161	0.0172495
BnaC04G0458700ZS	54.2247	49.6742	68.4782	84.418	25.7635	30.518	30.494	31.4291	100.854	98.7302	105.629	133.991	37.9645	45.8974	43.3494	44.7703
BnaA04G0189000ZS	1.56396	1.17656	1.81027	1.56803	0.29906	0.381269	0.36818	0.707025	4.30291	5.0315	2.92637	4.35465	0.934547	1.13554	0.736621	0.921911
BnaC03G0250700ZS	0.949978	1.74588	2.30506	1.76724	0.651978	0.722806	0.996895	0.415206	4.49424	3.96544	4.5034	4.45452	2.59464	1.58116	2.96872	1.88825
BnaC04G0046800ZS	3.50588	2.5165	1.91518	3.96504	1.14563	0.66777	1.0842	0.74613	3.20396	4.04187	4.04414	2.74367	1.14945	0.983098	0.952761	1.05141
BnaA05G0049000ZS	0.606145	0.722569	0.730618	0.563705	0.0296352	0.139552	0.45139	0.0574481	2.10128	3.31168	1.41571	1.73201	1.81817	1.23835	0.520413	0.617991
BnaC05G0538300ZS	1.70988	4.13447	1.02466	2.74871	1.31953	2.45436	1.05436	1.77702	3.86748	6.14416	2.79709	6.15045	1.57887	2.2011	1.33062	1.4686
BnaA03G0182000ZS	3.02797	3.75794	5.22168	3.44256	0.571323	0.917833	1.90455	1.23769	8.16264	14.3811	15.501	10.7168	4.33157	5.1398	5.3981	4.26002
BnaC03G0213000ZS	13.2498	12.2374	10.0944	10.9438	3.47079	2.95677	3.6096	3.17428	37.1279	50.7585	37.508	41.3975	14.6207	18.4067	14.8387	16.3675
BnaA01G0343300ZS	2.55324	15.2831	12.3487	8.46581	2.04987	4.27629	7.60654	5.48094	17.7994	55.169	57.6645	29.481	5.98629	6.34876	8.85348	6.21139
BnaC01G0424200ZS	6.18039	7.18196	6.82373	13.2321	2.82759	1.99185	8.3848	6.16551	34.194	44.9486	49.1434	42.1158	9.77798	6.37139	11.4756	13.3187
BnaC05G0440300ZS	4.03916	3.15605	4.44256	4.16293	9.41054	5.44488	5.8041	6.82077	6.68812	9.79735	9.52469	9.44397	4.33314	1.42567	2.6351	3.13374
BnaA05G0343800ZS	0.0230883	0.0989483	0.104314	0.112646	0	0.00741746	0	0.00788401	0.0650158	0.127704	0.174444	0.140841	0	0.0148594	0	0
BnaA07G0072600ZS	3.94441	2.74355	2.63802	3.48997	1.67904	1.2874	1.21466	1.49405	3.65029	1.59388	2.99101	3.39771	0.72962	0.377722	0.371551	0.466802
BnaA03G0384300ZS	45.0111	54.2855	35.5466	60.707	20.9762	21.9598	20.3303	18.8702	8.23125	14.2672	7.36582	22.0813	7.21458	3.97663	3.08256	8.66593
BnaC03G0471700ZS	42.0192	39.1488	35.9044	64.8475	20.9429	21.649	18.081	19.4152	8.10325	12.1341	6.8878	17.581	5.76889	3.54301	3.17242	8.30586
BnaC03G0690200ZS	1.32722	1.88594	0.930549	2.42548	1.15061	1.16468	0.433814	0.961029	1.74601	2.9579	1.638	5.6447	1.12689	1.41684	0.777141	0.876371
BnaC09G0308400ZS	5.84887	6.0055	7.31596	5.23709	2.81743	3.18084	3.39673	3.02863	4.52391	5.03661	4.69274	4.31614	1.46801	1.28807	1.83676	1.39241
BnaA02G0254700ZS	2.94819	2.60301	2.85965	5.22247	10.2006	9.34494	11.2762	13.1364	1.95541	2.24852	1.60779	2.03261	36.4818	37.3168	26.6333	39.0666
BnaA08G0093100ZS	5.19718	4.42043	5.88252	5.84624	2.3243	2.25902	1.90429	2.62262	4.78952	3.93088	4.12174	5.45749	0.952361	0.818671	1.00625	0.816875
BnaC01G0247700ZS	2.54119	2.63196	3.47166	2.99873	1.3584	1.57288	1.63302	1.14591	1.35766	0.859039	0.970068	1.63095	0.136763	0.167266	0.229336	0.213434
BnaA08G0156400ZS	9.7642	9.00306	24.4205	13.8539	15.8522	27.6515	49.2701	22.3262	28.8711	35.5096	38.0984	30.3783	59.8245	68.4457	111.732	80.2201
BnaC01G0080000ZS	91.7653	86.1112	114.475	57.0257	165.679	144.499	171.891	96.6733	80.5012	55.7903	72.5361	41.1156	215.738	161.86	155.81	105.77
BnaC09G0053900ZS	0.0352963	1.13794	0.897184	6.72653	0.105307	2.46872	0	2.77959	0.441447	1.75683	0.171854	6.2133	0.0677631	0.61669	0.171547	1.68609
BnaA02G0050700ZS	1.99991	2.61396	1.54684	2.25142	0.782405	1.06417	0.93794	0.908264	5.37348	9.29456	4.5398	9.22364	1.74506	2.04754	1.35997	1.80441
BnaA10G0197200ZS	6.35353	7.38528	8.72134	19.5715	4.83747	3.93075	3.59772	4.80838	3.33861	9.33452	5.10972	11.6976	3.91015	4.39247	2.57666	4.13129
BnaC03G0349400ZS	28.1918	10.4551	17.3045	16.7227	45.7514	16.6081	20.1156	47.5907	22.0817	15.8331	14.3992	34.5209	20.7666	7.52259	6.61742	16.2335
BnaA10G0185000ZS	25.4916	27.6479	29.0919	19.7646	57.6077	45.5064	33.4675	36.6458	24.2487	25.1961	16.0511	13.434	65.2558	58.7781	50.8626	33.4889
BnaC09G0476300ZS	9.41092	12.8793	12.8191	13.9535	22.494	24.0708	20.8617	24.9704	4.96436	7.01475	6.98442	6.15118	22.2323	20.3615	20.1163	22.0092
BnaC06G0155900ZS	7.44337	7.62685	7.96687	5.88675	4.0651	3.22575	2.64371	2.30465	8.47881	11.5343	13.4347	9.73635	3.49628	5.18796	5.37677	4.15344
BnaA03G0107100ZS	1.79618	1.20212	1.87925	1.3099	0.714249	0.557851	0.96931	0.63295	3.65641	4.09105	2.98601	3.26871	2.20842	1.83364	1.41386	1.4538
BnaA10G0138800ZS	1.22736	1.0637	1.7055	0.928792	0.545364	0.496945	0.469817	0.366832	2.37863	4.09821	2.43132	2.42083	1.92545	1.89085	1.27005	0.761921
BnaC02G0361100ZS	1.38466	0.796603	3.19979	2.78046	1.17352	2.06732	1.42652	1.79183	2.0346	0.806247	1.586	2.63465	0.585385	0.209336	0.786014	0.531178
BnaA02G0103700ZS	0.97916	0.768268	0.771362	0.963386	1.43576	2.0585	0.720688	1.59134	1.37599	2.25747	1.29633	1.13839	5.62379	5.28851	3.31685	3.22985
BnaC04G0265500ZS	6.4003	4.60567	5.96857	7.60151	2.32293	2.45452	3.09846	2.59185	6.72119	7.41188	5.25151	6.0607	1.13451	0.965058	0.918823	1.05315
BnaC02G0263700ZS	0.77549	0.300092	0.342998	0.773377	0.171784	0	0.0190316	0.0555085	0.274098	0.528714	0.352557	0.459672	0.132006	0.132157	0.111246	0.038066
BnaC04G0033300ZS	5.23891	2.91955	3.84875	4.20415	1.23633	1.68159	2.65964	1.59542	13.2888	12.9626	13.4659	13.6028	7.66042	5.5348	6.59843	6.0117
BnaA06G0037100ZS	3.54893	3.46323	3.64419	6.18106	1.45406	1.94685	1.67442	2.1064	3.59349	2.69785	3.24376	5.27803	0.495484	0.268932	0.602632	0.56085
BnaA01G0423400ZS	1.28517	2.20866	1.32637	1.98076	1.2324	1.41754	1.30955	1.10253	2.21775	3.91105	2.19463	3.24218	1.45873	1.20596	0.943704	1.20447
BnaA09G0046000ZS	27.0541	23.2251	30.3953	21.3993	12.0951	9.13647	12.4583	12.6854	84.3016	112.882	63.9339	61.1615	33.8854	17.8896	22.2149	20.4399
BnaC04G0158800ZS	39.4968	76.1823	72.3095	47.2464	26.282	39.7042	30.4859	25.6	51.3874	79.3473	76.3361	40.9054	83.4584	156.94	186.782	105.652
BnaA03G0079100ZS	2.63424	4.00858	6.56984	10.3919	1.65773	1.87104	5.43047	4.26562	2.79105	4.527	5.55636	6.42747	1.46227	1.34865	2.01022	2.22958
BnaA10G0186000ZS	16.0911	15.7596	16.6103	13.3899	9.75244	7.53869	7.79126	8.07456	9.19335	10.3107	9.77938	7.40301	4.62646	4.71113	4.45227	3.53816
BnaA04G0288700ZS	5.73572	7.15059	4.5223	12.1434	14.8285	23.8637	14.9536	6.08079	3.97364	5.41592	5.89479	4.93988	11.7529	18.6706	15.1429	12.9654
BnaC04G0607200ZS	5.84192	8.87102	4.00831	18.5691	19.6715	29.7816	19.8075	12.6515	4.95727	8.7164	4.1162	11.577	22.3559	24.7316	6.45571	28.2221
BnaC07G0271200ZS	5.93666	5.40741	6.32892	6.46413	12.3219	8.13463	9.58229	11.0002	4.72657	7.17139	5.34871	5.3438	25.1754	18.6056	18.3074	22.4169
BnaA08G0198700ZS	3.49507	2.40433	2.84338	2.95608	1.35115	0.742449	0.53422	0.910681	3.37383	3.7627	4.52904	6.80098	0.27145	0.206155	0.304725	0.312633
BnaC03G0671800ZS	4.92565	3.1468	2.44558	2.91819	1.17487	0.530444	1.09823	1.31889	4.5401	3.85579	4.58908	6.86311	1.02626	1.12721	2.03401	0.560866
BnaC07G0546500ZS	11.0702	8.35887	12.0022	10.4044	4.58297	3.68341	4.29744	4.31391	14.7385	11.6687	11.5412	16.1396	1.42072	1.42604	2.5053	1.98277
BnaC05G0043300ZS	16.8931	13.7902	16.9503	15.4756	8.05633	7.48037	7.06036	8.86657	23.1498	21.0988	19.5171	21.764	10.2981	9.80793	10.8754	8.90211
BnaC08G0021600ZS	24.5832	22.212	27.1926	25.2286	12.4629	13.4148	13.7586	15.309	25.0131	21.7995	23.3819	26.4357	7.61222	6.95286	8.32541	7.00911
BnaA04G0205800ZS	10.6176	6.23883	4.48434	7.5114	1.81789	1.2606	0.377698	1.29859	20.9206	17.6826	8.94194	23.5947	3.22321	1.76041	1.83402	0.74299
BnaA05G0126100ZS	8.00018	4.80741	5.09458	5.59091	2.07238	1.80474	1.30642	1.37494	23.0419	22.954	24.2107	22.7622	7.89938	7.97105	8.29265	6.21105
BnaC04G0512400ZS	29.1339	21.6145	28.1974	28.9093	9.80261	7.17215	6.98799	9.09938	50.1379	40.6992	42.0168	54.7353	7.21879	6.23753	6.19699	4.33595
BnaA03G0366000ZS	33.438	24.2705	22.6198	30.982	15.8681	15.0942	12.1454	14.3193	32.2914	27.6109	27.1546	39.577	12.3875	10.1721	13.1083	9.528
BnaC08G0199000ZS	1.57988	1.26182	1.83477	1.44563	2.83785	2.82214	1.90441	3.09218	12.13	23.8611	16.2465	10.9752	7.12763	3.44841	4.38957	4.71378
BnaC05G0154200ZS	1.4261	0.377931	1.66545	3.0557	0.8684	1.00425	0.745608	1.63818	1.74263	1.74006	1.10522	2.89623	1.0357	0.3135	0.765647	1.09321
BnaA07G0341700ZS	2.80545	2.00678	3.36175	3.13947	2.89252	4.21343	3.5981	5.88086	1.73141	1.33463	1.2733	2.42251	0.915277	0.42252	0.630674	0.818458
BnaA04G0030700ZS	1.10587	4.52043	1.73602	2.57897	7.53867	19.4612	12.8302	23.025	11.1811	14.965	17.6063	33.5558	83.9496	101.574	150.325	222.133
BnaA04G0005700ZS	0.732816	0.673642	0.581087	0.304367	0.238204	0.214405	0.258405	0.0119568	1.33203	1.71995	0.90231	0.707155	0.605326	0.655844	0.632403	0.114537
BnaC07G0096300ZS	10.3941	7.65615	4.64284	4.76229	5.66766	4.35879	3.79504	3.10043	6.37062	6.19574	2.12073	4.14128	1.48437	0.576661	0.560825	0.643608
BnaC07G0096500ZS	5.45478	3.82786	5.6352	4.63757	1.52234	2.42899	2.93778	1.82941	1.2267	0.451161	0.598132	1.52584	0.320281	0.0468495	0.160577	0.162914
BnaC01G0140400ZS	0.760683	1.06132	0.844294	1.17992	0.448946	0.441339	0.351975	0.300727	6.42592	6.15267	8.13708	7.69013	0.902835	2.83554	2.55851	2.05915
BnaA03G0553500ZS	2.77038	1.02071	1.71552	2.6431	6.55724	3.09605	3.48574	4.78927	3.6548	7.80216	6.52604	5.4763	10.423	17.3084	13.4165	12.6646
BnaA09G0255800ZS	1.17663	0.912936	0.960356	1.76925	0.405606	0.314248	0.394352	0.211806	3.96755	3.92062	5.35247	3.83348	1.38071	1.26063	1.28924	1.21827
BnaC01G0295800ZS	3.04908	3.38019	2.84894	2.48771	13.8577	14.5038	12.4625	6.59739	2.28746	1.12358	1.55374	0.977027	24.1974	16.1854	21.0134	18.4688
BnaC01G0178400ZS	67.7197	50.6485	39.8768	49.5336	41.9284	31.4983	16.554	33.4842	111.443	97.8085	56.6544	101.529	43.8628	40.1399	13.3727	22.3821
BnaA02G0402400ZS	5.31603	7.31793	8.88403	5.08576	56.9442	73.1907	63.3918	64.8229	20.4281	25.8089	20.794	11.2625	75.4152	69.4877	68.3113	52.8373
BnaA09G0639700ZS	21.4226	12.3847	24.2787	12.3365	8.10408	3.93083	8.14406	6.46143	37.7374	31.8299	51.8718	26.8541	10.0909	8.7311	11.7943	8.05312
BnaC08G0497000ZS	22.9	17.6687	16.5974	32.7687	5.02106	5.77358	2.89201	9.44472	37.7655	45.9559	31.0301	69.4511	5.63014	5.90238	3.77418	6.96066
BnaC03G0191900ZS	39.7839	33.2396	25.212	22.0744	9.6149	8.77986	8.29289	5.98398	81.8179	77.4643	38.8055	54.8279	26.9481	28.4049	17.5083	18.0494
BnaC03G0237200ZS	324.338	325.606	303.896	348.817	185.693	187.364	161.59	168.045	301.731	239.586	191.16	238.179	88.0149	79.2507	82.4179	81.2459
BnaC06G0010300ZS	3.50772	3.11638	2.94063	2.24442	2.14399	1.92023	1.35749	1.35062	8.01381	10.6405	7.21051	6.37552	4.97955	4.44725	3.4338	2.76432
BnaA08G0131200ZS	0.545415	0.608751	0.57038	1.08946	0.064046	0.0376865	0	0.0877832	0.262643	1.44219	0.584477	2.88839	0.26658	0.151616	0.0997226	0.207867
BnaC01G0037500ZS	14.8958	9.71208	10.1974	14.6583	8.38968	4.48901	6.92634	8.57006	37.0111	31.8592	27.9549	34.7963	22.1819	10.0463	12.1981	15.2581
BnaC03G0740800ZS	0.812554	0.534155	1.03939	1.94749	0.261235	0.0387311	0.0259385	0.0852351	0.394097	1.8919	0.663445	4.31891	0.388814	0.55346	0.238859	0.791298
BnaA04G0245500ZS	24.3281	23.3452	28.7978	29.0224	7.48753	10.2753	11.1088	8.84689	29.5908	31.573	36.0278	31.918	10.2434	11.434	12.3899	9.39274
BnaC04G0084100ZS	2.92083	3.22582	4.56598	3.46515	1.04462	1.18314	0.932593	1.34036	3.19868	1.65002	1.74197	1.81549	0.558352	0.539669	0.512996	0.612495
BnaC04G0560400ZS	32.032	24.2763	31.1619	35.6856	12.7298	12.093	13.3841	14.7586	37.6214	29.4214	29.4371	37.056	16.3727	13.8179	12.1293	12.3073
BnaA09G0068200ZS	0.951336	1.09664	1.50041	1.14756	6.78657	8.76081	5.40683	3.25785	0.8135	0.861916	0.685137	0.312129	1.96986	1.84044	2.3385	0.998183
BnaA10G0093100ZS	28.4898	26.2976	29.5206	32.5902	14.8568	16.5643	15.6466	17.5861	18.2197	9.71952	15.6405	21.3556	5.42973	3.92719	5.40382	5.96563
BnaC09G0347800ZS	32.6303	34.2661	40.708	40.3988	21.1466	22.2057	28.5241	23.8129	31.5342	22.6918	32.9406	37.1029	6.70594	5.76505	8.76263	7.03004
BnaA05G0011000ZS	5.99648	3.13559	4.44446	4.65449	1.78359	1.3028	0.979221	1.49069	6.32238	7.72715	5.86193	7.55039	2.3564	1.50467	1.42998	1.4986
BnaC04G0011300ZS	2.9113	2.13546	2.97554	2.42825	1.01633	0.702401	0.506814	0.588276	2.43116	2.52768	2.43194	3.01674	0.790526	0.879931	0.618429	0.598692
BnaA02G0400200ZS	3.79875	3.70082	2.61563	4.78751	1.46926	2.0749	1.22723	2.04976	3.69727	4.02647	3.40046	7.72337	0.721843	0.801194	1.00729	1.23405
BnaA06G0175400ZS	23.8609	15.9692	21.7702	21.4841	12.2736	10.0749	9.78214	11.4875	27.4175	22.6547	24.3579	27.4167	8.31183	7.45981	7.16421	6.83027
BnaC06G0306600ZS	3.37935	3.09411	3.4935	3.8036	1.50435	1.25171	1.02417	1.57822	5.91	6.10368	6.27137	8.14151	2.19836	1.94881	2.22811	1.93448
BnaA07G0357600ZS	32.5379	26.8128	38.7493	28.2146	21.4141	17.4741	26.0168	16.4503	43.4458	55.2269	42.3011	41.8101	17.9484	15.8923	17.9848	13.9818
BnaC06G0420800ZS	27.1824	33.3994	32.9444	42.2143	9.92737	13.6419	9.8782	14.8751	41.181	68.0856	46.3065	62.8054	11.8384	21.8976	11.779	17.4006
BnaA05G0485200ZS	0.483079	0.128582	0.276584	1.07448	0.275009	0.393187	0.108809	0.593388	1.25559	1.10373	0.727965	2.51344	0.546262	0.227572	0.330191	0.849215
BnaA03G0054400ZS	1.80667	1.35732	1.66339	0.925052	0.463317	0.573894	0.58752	0.249172	9.23718	11.7046	6.66329	6.59042	5.15392	4.23721	3.06832	2.41514
BnaC03G0062600ZS	2.86306	3.62884	2.52472	1.97488	0.612039	0.909422	0.734923	0.536524	12.3142	16.757	8.89939	11.4611	5.20145	5.52792	3.84463	3.97394
BnaA08G0180900ZS	4.69085	1.98781	5.2671	6.48167	1.81817	1.01752	1.7001	2.42265	58.8409	31.108	43.4039	54.0864	23.5566	11.9314	13.4751	23.0704
BnaA03G0110700ZS	6.68168	5.76001	6.01	4.38503	10.9266	9.97966	7.13174	8.42504	12.6282	16.3537	14.9221	7.18981	65.3162	70.7081	53.194	43.0415
BnaC03G0127800ZS	6.87181	6.38437	8.72908	7.57255	10.682	11.8753	9.16222	12.631	14.7461	21.0134	22.4988	17.5923	61.0998	65.1331	63.8564	62.9241
BnaC01G0257400ZS	3.38182	3.5839	2.68776	2.21373	7.23025	8.00684	6.67794	4.13126	1.22807	1.871	1.84575	1.3597	8.42389	7.05911	6.41009	7.08205
BnaA10G0007700ZS	1.28227	3.81115	5.81939	4.34881	0.860496	1.71822	1.91204	1.50924	2.08834	5.98163	5.12386	5.01057	0.372264	1.04659	0.889814	0.729779
BnaC05G0009300ZS	1.95682	1.49496	3.01423	1.86143	0.699631	0.444334	0.674094	0.359363	4.45533	4.71747	4.10935	4.43543	0.718912	0.830997	0.622756	0.689589
BnaA03G0149900ZS	1.69737	2.31965	2.18419	2.77299	11.6327	15.4977	17.6247	12.115	1.43318	0.553912	0.98191	0.858943	3.70957	3.4936	2.22061	3.76968
BnaC03G0370700ZS	7.50987	7.90028	8.90255	11.9368	1.87382	3.2059	2.71171	2.98007	11.868	7.44399	6.65348	8.53567	2.73509	1.63926	2.69236	2.30239
BnaA09G0185100ZS	9.19731	12.8302	11.8978	16.9921	27.2164	33.3252	36.4049	11.5215	11.5727	14.9082	10.5281	15.5202	36.1345	39.8176	43.629	39.8437
BnaC09G0211400ZS	18.7944	25.2685	16.3962	31.1707	40.3933	54.0383	41.328	18.4227	16.4987	26.0242	13.7996	23.4768	38.9009	52.2229	46.5006	45.5002
BnaA07G0363200ZS	21.3658	31.2684	33.4638	28.8483	72.6982	70.9931	86.7533	44.9569	46.5983	56.8513	48.6233	47.6694	137.711	128.529	161.773	109.383
BnaA03G0416900ZS	6.41253	13.977	9.43078	12.4927	3.7698	3.31059	2.05	3.17598	8.76128	10.4359	8.20178	11.0104	3.8221	4.53127	2.47647	5.19653
BnaC07G0389300ZS	5.57022	8.6036	7.41369	7.32349	2.49223	1.29945	1.89924	1.49422	6.30969	6.1377	6.20536	8.31217	1.60628	2.69724	2.24194	1.93283
BnaC03G0424800ZS	2.84506	3.44121	2.65145	3.13999	2.37173	1.12074	1.55341	1.46791	4.34071	6.49232	6.59678	6.21274	11.9262	26.1196	18.637	18.6254
BnaA02G0360300ZS	0.671192	0.960363	0.640475	0.50116	6.18232	8.5932	7.38344	5.98592	0.938002	1.72585	1.04412	0.882383	11.5741	15.7206	9.62127	11.2268
BnaA06G0365400ZS	6.29787	8.08557	7.951	7.50798	12.0051	14.8499	14.1325	12.4492	8.14997	8.70162	7.75993	6.36182	25.2461	28.7782	22.1137	17.2982
BnaC02G0484200ZS	0.889892	0.555723	1.3034	0.873777	9.69529	5.73454	10.1456	8.26307	0.390345	0.351712	0.435452	0.650501	17.6179	6.51892	14.4244	15.4622
BnaC07G0327300ZS	3.64005	4.76858	4.87876	5.39784	13.6232	15.5988	17.0122	16.7488	2.69066	3.64595	3.24988	2.69592	23.843	22.3333	21.9103	22.9894
BnaA01G0428500ZS	2.8187	3.78031	2.92728	3.37027	9.38364	11.8645	7.61652	9.47799	5.88953	8.89928	8.21676	5.92212	43.6432	39.9516	33.9422	44.5081
BnaA03G0310300ZS	0.712739	0.749873	0.544912	0.437546	4.96683	3.81731	3.9336	3.85121	1.06928	0.899182	1.08366	0.558904	14.0819	12.8766	9.91064	10.1138
BnaC03G0371800ZS	0.823394	0.721669	0.849729	0.682615	3.80785	4.30917	4.82137	4.15345	0.907773	1.08241	0.949994	0.726964	10.6776	9.06752	11.5006	10.3044
BnaC05G0514700ZS	1.55703	2.20746	1.56225	2.95961	6.91	7.30706	4.70922	8.4671	1.55504	2.0766	1.84838	1.62566	10.0975	7.49388	8.07375	9.17732
BnaA02G0400100ZS	3.07551	2.9976	3.52004	3.81043	1.19781	0.93457	1.29627	0.640744	4.16656	2.40929	2.13515	4.22116	0.546748	0.622538	0.256323	0.461264
BnaC03G0054500ZS	1.02664	1.03252	1.12341	1.22621	2.20587	2.82569	3.17345	3.09578	1.09355	0.974212	1.1027	1.10216	3.19725	2.11432	3.01241	3.51486
BnaC07G0548100ZS	152.611	110.029	144.019	129.614	92.3643	65.8007	71.3884	67.9619	143.491	151.139	146.716	168.558	40.8452	26.3872	25.4239	32.0548
BnaA01G0108100ZS	9.90824	16.2295	15.2235	14.2251	5.02638	9.19928	8.68005	9.56179	9.89408	27.1863	26.774	26.6954	5.09953	7.53695	12.2964	10.6077
BnaA02G0335900ZS	10.069	16.274	11.8658	16.3089	4.22979	4.59714	3.27212	3.64306	25.5391	44.2434	21.6788	35.9517	7.90627	13.6349	7.51568	8.68546
BnaC04G0500400ZS	1.08075	2.16021	1.52385	1.7983	1.29401	1.02268	1.02497	1.13524	6.66094	14.4077	13.316	10.0828	17.283	33.7056	21.8403	21.7051
BnaA09G0693500ZS	3.84786	1.44219	4.25979	4.82152	6.36683	4.54022	11.853	8.83222	0.544532	0.246105	0.408148	0.806553	0.4586	0	0.138215	0.328847
BnaA02G0403400ZS	2.97424	3.08802	5.86052	3.08675	1.74035	1.50118	1.56286	1.2812	2.86619	5.20427	4.75622	3.85255	1.20724	2.04405	1.64794	0.940926
BnaC05G0477700ZS	9.36137	12.2219	11.1744	13.196	38.7083	39.1921	40.9246	35.866	9.93025	15.9783	14.2565	10.3867	83.4854	83.4141	80.1025	77.2444
BnaA09G0024900ZS	8.77188	4.22427	1.9548	6.44345	5.45384	9.9953	1.8594	3.50162	3.67728	1.61511	0.888346	4.07494	1.97554	0.602284	0.192974	0.740982
BnaC05G0554700ZS	37.2709	34.8662	34.3648	42.1794	23.0483	22.6391	18.6012	25.8811	55.7039	70.2598	56.1025	65.6305	19.6509	20.7911	19.089	22.5788
BnaC09G0503900ZS	5.35447	5.83854	4.77274	5.81678	2.83769	3.65477	3.40988	3.67532	4.91584	5.12374	3.61228	4.6658	1.44943	1.93537	1.84583	1.46421
BnaA03G0402300ZS	1.00738	1.01551	1.27638	2.0474	2.39021	2.53311	2.48843	3.97658	0.467105	0.961605	0.606102	0.685564	7.23864	5.11746	6.17707	7.25589
BnaC07G0374000ZS	0.164453	0.139057	0.265106	0.205449	1.3332	1.23963	1.46655	1.59032	0.145747	0.242972	0.172529	0.0826694	3.00763	2.52907	3.06832	2.78985
BnaA04G0257100ZS	0.992207	1.16786	1.13966	1.13258	6.08355	5.95581	5.82628	6.19144	4.18692	9.97885	9.85137	5.62856	45.3398	47.916	45.4526	45.7711
BnaA05G0173400ZS	4.51828	3.69238	3.4215	3.99853	0.850803	0.687023	0.892943	1.46622	11.1083	10.4707	11.0917	13.9066	0.788175	1.01918	1.2672	1.13492
BnaC05G0290700ZS	12.9019	11.4626	9.37073	10.468	2.13117	1.73546	1.73527	2.80354	22.1048	23.7832	22.5378	25.2283	3.64331	2.3816	2.43554	3.31752
BnaC05G0290800ZS	5.67602	4.57687	3.5591	6.54855	0.774116	0.917259	0.481648	1.14464	18.9523	19.9808	18.6759	23.8814	1.96121	2.28612	2.29267	2.75562
BnaA01G0424600ZS	12.9659	12.5243	10.766	19.8445	5.36622	3.14759	3.78701	3.74598	2.81456	8.53146	3.84167	9.97675	3.394	2.78467	2.02802	4.13414
BnaA03G0311700ZS	1.61372	2.04916	2.89566	3.92739	0.267909	0.231948	0.148464	0.675096	18.4611	31.9083	30.3462	30.5222	2.44875	4.44779	3.49908	4.65333
BnaC03G0373500ZS	0.163484	0.244841	0.128464	0.627736	0.0348208	0.0121521	0.0593067	0.0112151	0.995254	0.954776	1.48126	2.73188	0.174283	0.219912	0.184788	0.322937
BnaA02G0081300ZS	2.73408	2.21735	3.15271	4.26928	1.01819	1.19531	1.3748	2.06278	9.49964	4.97528	8.22805	14.5861	2.44985	1.48543	2.12393	2.2735
BnaA03G0229400ZS	3.74672	3.08454	3.56458	4.4185	12.1975	10.2174	9.69906	11.7378	4.90643	5.35736	4.80084	4.8144	14.1193	10.497	11.3024	12.2063
BnaC01G0367700ZS	173.995	155.669	169.144	142.748	84.9879	83.726	101.171	50.4611	214.1	133.509	168.247	141.776	50.2116	35.1796	52.9618	48.4958
BnaA03G0368400ZS	0.0932168	0.182683	0.432253	0.29387	0.981902	1.85943	1.22148	1.41012	0.809079	0.818586	1.56679	1.14822	3.14527	3.10994	5.08153	4.50467
BnaA01G0007600ZS	8.4734	12.729	16.2221	14.716	3.03136	5.82355	5.2009	6.48209	13.5718	17.4395	25.7968	19.4994	5.45301	5.43059	6.5997	7.34141
BnaC01G0008700ZS	20.7203	20.6385	22.1646	25.0688	9.16565	10.0655	8.07677	10.2686	26.7671	25.4881	32.3332	27.7267	8.1804	8.22723	7.45404	5.68004
BnaA04G0075400ZS	3.77492	2.64103	2.54747	3.82232	1.68155	1.73103	1.6929	2.31859	1.75755	0.876087	0.797309	2.42705	0.209752	0.159187	0.0345172	0.0718957
BnaC04G0615900ZS	5.79544	10.969	13.7407	13.0878	3.67855	5.47169	5.10074	5.47776	55.9295	55.7563	72.3257	53.3251	94.0534	124.926	134.283	116.348
BnaC07G0055500ZS	14.9012	16.8866	16.3441	13.7433	23.5736	27.2077	21.5473	22.5275	19.8078	17.4463	17.7611	17.3591	44.7082	47.4141	36.1609	42.222
BnaC03G0295200ZS	20.5871	27.5352	22.1929	18.1386	35.4807	42.1088	31.4418	33.2023	16.8771	12.1999	11.5226	10.3571	27.0643	25.7079	24.4685	20.0938
BnaA01G0214200ZS	6.66805	4.3192	5.0099	5.64407	7.22219	8.28144	6.39872	10.2119	1.39373	2.156	1.65308	1.93306	0.89995	0.462261	0.715744	0.452192
BnaA09G0028600ZS	0.979822	0.688784	0.517266	0.904041	1.78879	3.11236	1.99843	1.79527	0.473659	0.158028	0.13284	0.390638	0.767873	0.903464	0.93898	1.2217
BnaA05G0469700ZS	3.12647	2.59016	2.10718	2.7477	1.50889	1.5709	0.813617	1.57874	1.41852	0.965076	1.17838	1.46381	3.41135	7.05258	2.31024	6.52051
BnaA08G0198600ZS	1.97387	1.14118	1.46616	2.38852	0.821835	0.553482	0.951895	0.579644	4.56154	6.05401	2.53174	3.40767	1.03601	1.1069	0.809289	0.665787
BnaA08G0286200ZS	1.45462	2.28351	1.79684	2.69085	0.341218	0.382112	0.735945	0.665922	4.77091	6.19535	4.21464	7.73564	1.93519	2.04054	1.31918	0.970749
BnaC08G0205600ZS	3.69958	3.10861	2.11658	2.65648	0.806637	1.0149	0.876324	0.645482	6.70252	6.8091	5.51126	4.56651	4.21188	3.15084	2.92836	1.93101
BnaA01G0275500ZS	3.65824	4.78718	3.66737	5.12722	0.345879	0.847096	0.924105	1.05753	9.06442	16.9917	8.77222	13.1538	3.43492	5.54153	3.3183	3.95833
BnaC01G0337300ZS	13.6151	10.7417	11.4584	8.06009	5.69473	4.44927	6.04696	3.08066	28.8978	25.7648	21.8872	15.5248	14.8577	11.7453	9.60935	6.65135
BnaC09G0180600ZS	11.672	12.9503	14.471	9.60825	5.35058	5.75053	5.69701	3.90424	26.1202	32.8026	18.8683	20.2215	15.115	15.0411	9.92038	9.55006
BnaC09G0116900ZS	4.52703	2.82202	3.50357	4.41078	10.7943	5.43644	5.35936	9.13692	8.77809	14.6188	8.0204	10.1048	3.52157	2.52356	1.88402	2.16136
BnaC05G0161500ZS	0.447116	0.417072	0.402304	0.750865	0.167996	0.142556	0.124716	0.235522	0.936596	0.539228	0.6399	0.777884	0.18777	0.166284	0.267441	0.240336
BnaA10G0004200ZS	0.766384	1.43187	0.516569	2.67619	0.135205	0.06229	0.00948496	0.218124	0.664237	1.82522	0.814939	2.1849	0.383733	0.762478	0.185762	0.363315
BnaC05G0006100ZS	2.44597	3.48315	1.78643	5.50031	0.642849	0.326866	0.0369415	0.54358	2.33085	9.21064	2.01767	4.11831	2.07238	3.01109	1.07065	1.029
BnaC08G0503100ZS	2.39535	1.67116	1.52762	1.25945	0.742023	0.740885	0.590769	0.599395	8.08303	11.3423	4.98735	5.67975	4.03591	3.49371	2.34686	1.90357
BnaA03G0060700ZS	15.3006	11.3036	7.69646	10.0426	20.2411	18.0518	13.613	15.4855	11.5229	3.41722	3.32804	5.76047	14.8345	7.44951	5.79233	11.1
BnaA04G0099800ZS	20.6902	13.1102	17.3396	20.453	9.82135	8.15181	7.84018	10.6358	14.5791	11.1653	13.8379	17.1746	1.50339	0.980436	1.67396	1.56203
BnaA07G0167000ZS	8.31014	11.5127	10.2778	12.2562	6.01112	5.93222	5.72572	6.83854	9.08346	10.1015	9.43414	15.9867	1.95621	1.57134	1.63278	1.74841
BnaC02G0206900ZS	6.11253	4.49913	6.62862	9.5759	18.462	13.6336	13.7887	19.6024	10.003	13.1422	13.4436	18.3862	4.47041	1.25952	3.63391	4.15451
BnaC06G0156000ZS	9.6767	7.7324	7.53226	9.70772	5.38617	4.35267	3.56626	5.77641	10.2747	9.52478	9.93791	15.314	1.7338	1.221	1.07936	1.89352
BnaC07G0312700ZS	8.79957	8.61869	7.93724	7.39476	20.7475	21.5232	24.9067	11.9805	8.42402	7.27925	6.43736	7.85284	18.3021	20.8026	23.4909	17.7878
BnaA03G0027700ZS	13.3612	25.4091	16.781	19.6897	9.64337	12.3294	15.951	10.7997	31.3941	107.886	41.3776	58.2927	8.8045	13.1407	10.3006	11.7511
BnaA06G0333100ZS	0.897538	0.535101	0.0871014	0.617129	1.86414	3.48365	1.67886	2.46112	0.281579	0.23294	0.399746	0.455522	0.631159	1.98054	1.16068	1.46391
BnaC05G0204700ZS	5.17826	4.53165	5.56918	5.63673	1.93673	2.22721	2.61571	2.5287	7.95554	7.71787	7.41557	10.4448	1.8046	1.89544	1.96944	1.69841
BnaA08G0089800ZS	21.1877	14.3346	28.7279	27.8944	42.039	71.6141	57.7536	63.0879	45.6202	49.0235	57.7218	68.6192	190.692	162.831	283.716	192.592
BnaA10G0286200ZS	2.54921	1.94846	1.54992	1.70117	1.13105	0.98558	1.14091	1.04942	2.42102	1.7889	0.959961	1.36457	0.58881	0.311864	0.303451	0.340406
BnaA05G0006700ZS	3.35857	1.91632	1.4175	2.40251	1.12427	0.71201	0.682687	0.769787	4.75842	3.79027	4.63179	7.90912	0.981964	0.877014	0.489339	1.13643
BnaC04G0008000ZS	1.86534	1.83525	1.28807	1.9157	0.375953	0.242581	0.150561	0.363033	4.08245	3.30043	5.60169	11.2907	0.269913	0.292903	0.698799	0.66871
BnaA07G0050000ZS	30.4124	30.8219	46.6548	31.6738	25.8069	19.5879	35.6599	18.046	133.397	115.08	114.52	108.931	43.337	39.8565	44.649	39.2721
BnaA09G0658400ZS	2.20779	2.13604	2.36784	1.40821	0.943318	0.4988	0.881039	0.487347	4.93111	6.59469	4.82058	4.28528	0.920192	1.00072	1.3503	0.557426
BnaA02G0377200ZS	1.52461	1.82398	1.2936	1.40667	2.14118	2.79001	2.41674	2.71849	1.08755	1.33519	1.45907	1.53964	2.84993	3.22428	2.91542	3.79425
BnaA09G0060900ZS	2.54467	3.06075	2.89981	2.68259	5.06325	6.3708	5.62623	5.84306	2.19411	2.7711	2.6454	2.58599	7.1691	8.42199	7.00953	7.59943
BnaA03G0176800ZS	15.8458	9.36212	16.0636	23.1662	6.70151	5.24964	7.85749	8.04339	12.0905	10.7427	12.5686	19.9778	4.81123	4.07684	7.34675	6.56837
BnaA09G0456400ZS	9.59819	13.8111	13.243	6.30781	19.2578	21.0992	20.9514	16.7569	5.36981	5.0589	3.73221	3.89511	3.23619	1.60305	2.31947	1.72993
BnaA07G0092200ZS	8.82781	3.49716	11.5675	9.12927	36.5932	25.0218	42.7292	30.3348	10.3568	2.57094	3.9663	4.23923	43.7487	21.8369	28.9161	32.6623
BnaC07G0141500ZS	23.9041	10.8326	19.0914	35.9471	93.7132	63.862	45.3729	97.0975	16.3226	7.42956	14.8006	16.9531	73.3262	52.3594	54.3717	66.8213
BnaA05G0152700ZS	1.95419	0.986828	1.62886	2.32779	7.90858	5.30627	4.95144	6.00962	0.926865	0.453251	1.29893	0.949972	5.25137	3.82143	3.13653	3.84872
BnaC06G0141900ZS	2.03868	1.12767	1.25318	1.79208	9.40324	7.15188	4.78638	6.85496	1.7893	0.989875	1.80616	0.568473	6.81799	6.59766	4.97769	6.99022
BnaA02G0271600ZS	16.6827	17.4694	13.5172	21.9184	0.28867	0.683892	0.344903	1.67777	72.6384	70.4849	68.0132	78.1496	0.26602	0.556672	0.388102	0.423305
BnaC02G0368700ZS	3.49752	3.11116	5.56057	6.71184	0.235694	0.4135	0.359522	0.777282	35.5293	23.0559	48.0437	50.3392	0.169872	0.133936	0.266096	0.462714
BnaC01G0487400ZS	0.760303	0.18778	1.72839	2.17785	0.12798	0.905868	0.884355	0.855935	3.74558	3.24048	1.76093	4.42609	1.94566	1.38845	1.3993	1.89362
BnaA09G0471400ZS	1.4968	1.82147	2.33	4.1582	5.51352	4.19302	5.03487	7.98032	4.25294	2.68026	4.2489	5.45972	11.4012	5.86896	9.08124	16.9918
BnaA01G0298600ZS	1.75713	2.10577	0.944779	2.03906	3.68578	6.03962	6.70486	8.4345	0.65971	0.822878	0.535651	0.790569	2.40149	1.89266	1.60587	1.70354
BnaA05G0333200ZS	0.899088	0.882282	0.653534	0.788256	4.13272	5.99765	6.50897	3.91194	0.412254	0.39606	0.507631	0.339491	3.06964	2.26578	2.35179	2.13557
BnaC05G0353800ZS	0.916183	1.70337	1.06494	1.33687	5.05655	6.95338	6.24902	5.24092	0.613712	0.341963	0.325293	0.400221	4.34282	2.46091	2.01156	2.40286
BnaC05G0353900ZS	0.422428	0.784458	0.278476	0.512081	2.34893	3.6199	3.47152	2.90013	0.43836	0.331551	0.219336	0.57125	2.18942	1.97118	1.84049	1.90996
BnaC06G0446000ZS	20.0827	12.3995	9.26649	17.9408	37.4496	26.4428	9.78969	30.6675	21.1386	14.1197	8.91805	18.8478	58.0625	36.7873	28.889	57.0257
BnaA05G0383200ZS	5.71293	5.09249	4.74069	4.26827	1.52991	1.56489	1.79306	1.59339	7.9354	6.17128	3.99941	5.0204	1.96142	1.76132	1.58674	0.96006
BnaA02G0212800ZS	1.60729	4.46331	2.7215	5.30612	1.14877	1.84287	0.83838	1.54384	2.90754	3.4071	3.27804	3.64099	1.1422	1.47941	1.53556	1.33407
BnaC06G0010000ZS	2.80742	1.88002	2.54605	2.53559	0.885826	0.944082	0.680235	1.51509	6.80673	8.00704	8.35559	8.89874	1.67125	1.24438	1.29389	1.20964
BnaA01G0048200ZS	1.97095	3.73734	3.72394	2.80061	1.41019	1.29986	2.71051	1.267	3.26555	4.55873	4.79524	3.09846	5.44285	13.631	13.5265	6.91372
BnaA01G0105000ZS	19.9942	22.5117	23.0348	58.2823	3.92994	4.48693	1.12916	4.42197	16.3876	36.0723	21.273	28.1039	11.8873	14.6404	8.88451	12.8956
BnaC07G0430300ZS	5.60689	5.89422	4.38309	13.6895	0.738683	0.634807	0.0181515	0.936856	2.7618	8.62945	3.08683	8.182	2.04483	2.32157	1.53644	2.63505
BnaA01G0038200ZS	0.942605	1.31065	2.89191	1.65975	0.385869	0.660304	1.17261	0.860037	1.98813	2.41913	3.77565	3.8041	0.847756	1.06632	1.41018	1.23334
BnaA05G0349400ZS	0.309185	0.551245	0.334762	0.271754	9.10972	10.5631	10.6038	8.88098	0.13502	0.297498	0.155713	0.181539	24.0348	23.2741	25.5734	21.4996
BnaC05G0378900ZS	0.281571	0.656505	0.402289	0.242636	8.18803	11.0143	10.7967	9.11578	0.222968	0.128683	0.348727	0.162807	18.6227	20.0907	18.1779	19.3451
BnaA02G0088500ZS	9.90843	11.443	12.9409	14.2306	16.7565	22.261	22.7724	27.677	29.5231	69.6961	47.4393	59.1787	23.4942	23.4014	22.1206	24.6061
BnaC03G0618700ZS	17.5853	15.3325	14.9152	11.5736	8.16883	8.25507	8.47006	5.29078	40.6032	46.4727	24.9694	29.8112	20.335	18.0402	12.0937	12.9072
BnaC03G0479400ZS	8.70656	10.0309	7.37217	4.95632	3.09444	3.44797	4.84338	1.75304	15.0618	18.9814	10.2608	11.6718	7.43775	4.19242	3.50732	3.00167
BnaA02G0345900ZS	5.63377	3.97797	4.64965	2.32979	1.17993	1.0461	1.62481	0.813707	15.9176	18.0254	12.8566	9.0544	6.65477	7.01906	4.01464	2.89321
BnaC09G0025500ZS	2.7219	2.3087	2.45037	1.29648	0.329854	0.688857	0.7443	0.59665	9.18382	7.06936	4.45603	5.00559	1.89585	1.27272	1.3902	0.524747
BnaC04G0066900ZS	6.34199	5.8132	6.6301	5.07725	2.51872	2.77173	3.68856	3.06	25.0981	35.7591	21.079	24.8153	11.9607	9.87726	7.56313	7.42937
BnaA10G0008600ZS	3.72663	2.91596	3.67102	3.61693	0.736852	0.419843	0.451616	0.739595	7.39237	9.44561	7.89098	9.93925	1.15631	1.18828	1.09197	1.0171
BnaC03G0001300ZS	2.04971	1.33762	1.26766	1.37641	0.542322	0.320961	0.140716	0.243306	3.78646	3.72336	1.84914	4.92598	0.806712	0.599094	0.333912	0.414538
BnaC05G0010100ZS	4.3922	2.46642	3.71506	2.72978	0.664129	0.419671	0.477859	0.647705	8.14406	7.70885	7.5707	8.25947	1.21687	0.723788	0.911016	0.457759
BnaA07G0188800ZS	8.76608	7.93721	8.38971	7.49922	2.8442	2.3328	2.2563	2.89541	11.4238	14.5869	13.2449	13.6047	3.22989	4.29391	3.98932	3.03937
BnaC06G0189700ZS	15.9512	13.5696	12.3068	13.064	5.36446	4.10482	4.04667	5.26263	22.3233	27.8599	20.2703	25.6153	6.68694	7.25572	5.95601	5.94207
BnaA05G0426100ZS	3.73133	3.87336	3.407	3.38725	1.53427	1.23723	0.965089	0.72324	5.57294	9.80171	6.81964	6.2105	2.05552	2.1474	1.79958	1.85802
BnaC05G0478400ZS	3.74423	3.6628	3.97875	4.08182	1.49078	1.96764	1.28125	1.07555	8.02917	11.0438	9.24279	10.0499	1.88758	1.74292	1.31501	0.851206
BnaA10G0258200ZS	20.2734	14.7927	18.8533	17.7676	6.13483	4.70472	4.70587	5.48236	33.3343	38.4425	36.2532	36.0971	13.622	17.9951	12.6144	9.40924
BnaC09G0572300ZS	21.7743	15.461	21.9052	20.4543	5.33473	3.54926	4.66422	5.41024	36.4425	36.4713	38.9753	38.8605	8.64214	12.0836	8.92517	6.78584
BnaC07G0485200ZS	4.5364	2.44079	3.578	3.54912	2.05269	1.39226	2.42232	1.89208	8.03202	10.5606	8.20077	9.49029	4.33892	3.87763	4.66974	3.06207
BnaC03G0244100ZS	2.41145	2.90572	2.77638	1.9792	4.88636	5.55425	3.94669	4.74465	6.2321	5.20226	4.83789	4.3279	9.2281	11.8826	6.5213	9.71653
BnaA06G0112600ZS	1.00405	0.590732	1.48436	1.07946	0.00855716	0.0165083	0.0754241	0.0955598	0.391682	0.717107	0.62126	0.315793	0.0571383	0.0666064	0.163693	0.100182
BnaA01G0230700ZS	0.628911	1.59895	1.42938	1.55961	3.40433	8.63909	6.3092	8.37591	0.411653	2.14318	0.784536	0.639758	6.62148	9.25255	7.51972	9.52632
BnaA06G0180900ZS	1.61005	1.89034	0.997409	1.01794	8.39031	9.02495	10.0056	7.52738	1.37454	1.50054	1.58204	1.42215	30.685	35.6416	32.1464	30.8252
BnaC03G0612000ZS	0.799314	0.834654	0.82586	0.686018	5.15325	6.02665	6.24605	5.11746	1.08016	1.13966	1.22834	0.885893	16.2813	17.3001	16.1973	16.7955
BnaC03G0789000ZS	2.70192	2.50327	2.31138	2.06611	4.55689	4.54506	4.48473	4.34498	1.58562	1.24201	1.23769	1.15685	4.08615	3.60051	3.72522	3.72516
BnaA03G0396300ZS	43.9937	43.8806	70.5827	54.5525	93.4411	95.4559	122.034	141.273	367.892	514.472	625.934	472.732	1347.98	1097.48	1632.24	1264.76
BnaC03G0491900ZS	15.1045	21.742	21.7607	24.6634	65.9797	73.4831	71.443	87.149	73.118	160.331	124.547	100.35	345.647	391.224	363.947	359.337
BnaC07G0535300ZS	5.43166	8.58409	7.65573	4.49269	11.3677	13.0294	9.26344	7.4399	7.27472	3.99294	4.4261	3.93797	10.9697	9.74574	9.17978	9.92191
BnaC01G0249900ZS	7.27848	7.61239	8.44276	6.68615	2.95177	3.04491	2.11537	3.21057	4.14252	3.78697	5.1057	4.31528	0.433872	0.759546	0.618714	1.0925
BnaA01G0166100ZS	21.2622	17.8628	20.947	21.2496	11.8953	8.66061	10.1105	11.1728	23.3819	26.7622	25.5291	25.3147	14.3349	10.3049	12.9469	11.7024
BnaA01G0304000ZS	1.40486	1.75492	1.28966	2.00929	0.25639	0.361596	0.153148	0.388307	2.03415	1.85635	2.26448	4.99207	0.25225	0.302078	0	0.15243
BnaA03G0497100ZS	11.637	12.9018	13.0888	12.9965	2.76033	2.89465	7.02791	3.62212	20.336	29.0412	29.0787	28.405	5.59447	7.98228	7.08109	5.40473
BnaA08G0167600ZS	17.9562	14.5828	18.4794	16.5845	7.78427	7.35691	7.68523	8.64012	28.6212	28.0674	22.8823	30.7563	7.87168	8.20598	8.14774	8.00022
BnaC01G0213400ZS	13.994	14.0979	17.9369	16.1252	8.72707	7.17147	9.26558	8.50117	14.0299	18.0298	17.2294	17.3149	7.80806	8.48414	8.27789	7.66796
BnaC01G0376400ZS	4.60766	3.88939	5.74572	3.54474	1.6746	1.42967	2.04852	1.1493	2.0987	1.73866	4.1543	1.78381	0.438911	0.485106	0.437549	0.281403
BnaC07G0475300ZS	15.0823	16.7092	15.8479	14.9287	5.68637	5.70023	8.52078	5.93729	26.1059	35.4822	27.4378	27.0608	6.00832	5.69398	6.40137	3.78885
BnaC08G0172500ZS	17.5686	15.8091	18.464	19.3865	8.40756	8.05749	6.80074	9.72788	26.5946	28.0408	24.7383	31.0882	11.2712	9.66499	9.86141	9.67722
BnaA09G0594000ZS	55.1296	27.2192	50.0745	36.5002	19.197	14.76	18.3345	17.3104	55.1266	28.577	30.5601	49.1543	18.9865	9.65811	12.0425	14.3521
BnaC04G0435300ZS	16.7221	6.67456	13.547	14.9679	11.2049	4.38796	7.50555	7.32204	21.4155	10.7643	14.2157	19.3481	5.12369	2.17795	3.43452	4.97102
BnaA09G0056600ZS	0.850128	0.626478	0.620035	1.06037	3.26871	2.26937	1.06287	2.45405	0.688611	0.672144	0.558387	1.18149	2.44374	1.44125	1.82893	2.63141
BnaA01G0132900ZS	171.65	56.4674	93.0317	67.7092	44.5732	20.7695	28.6185	17.7277	95.3966	22.2711	21.5241	36.5904	18.1056	7.42912	12.8562	9.77253
BnaA01G0073000ZS	5.03515	5.29706	7.37589	7.82859	0.524279	1.23622	1.23736	1.12732	5.46695	6.31058	5.88596	7.95408	1.25697	1.50983	2.24396	1.37472
BnaA08G0014000ZS	6.70778	6.11245	5.81835	7.23486	3.03631	2.93122	2.43805	3.48756	4.19744	3.46528	3.28897	4.73565	0.945719	1.02661	1.04895	1.1827
BnaC03G0800600ZS	5.93481	5.05274	4.39798	4.04607	2.76363	2.95667	2.14307	1.77549	3.2034	3.31595	3.12972	3.60491	0.95119	0.993665	0.741961	0.686106
BnaA01G0214800ZS	3.1718	5.26703	1.52613	1.52355	7.11503	9.91627	7.09025	4.28991	3.50507	2.33912	1.91614	0.853374	5.25507	4.87008	3.02031	3.11888
BnaA03G0345600ZS	10.9919	6.528	9.99429	10.5899	5.9434	3.97878	3.95132	4.93521	14.8297	15.8904	9.91436	14.1501	3.83744	2.31037	2.32081	2.04116
BnaA03G0017500ZS	43.1416	46.0437	76.8676	115.197	18.1851	29.0773	29.3301	33.7771	34.206	55.682	39.8135	71.1045	22.2422	18.4098	22.1406	29.9708
BnaC03G0022200ZS	55.7335	21.1813	25.5487	69.6911	17.103	12.359	4.31605	9.2012	39.4227	48.7888	17.4403	75.1619	32.7321	15.9865	7.72874	15.8585
BnaC03G0533500ZS	15.4274	21.7364	17.0895	31.65	10.507	11.1551	8.75032	12.0279	45.8062	71.2661	68.9786	67.8334	90.2895	185.644	125.829	134.798
BnaC05G0384200ZS	1.09029	1.14996	1.76697	1.31445	3.64245	3.53039	2.42863	4.17702	1.43336	0.540238	1.35055	1.27582	4.12105	1.82102	3.46994	4.28797
BnaC07G0147200ZS	12.995	14.0863	12.5512	14.0342	23.5266	21.7288	25.5407	27.2171	14.5015	18.0345	18.7292	15.1649	50.9898	43.972	55.3837	51.9651
BnaC03G0711700ZS	3.56451	5.46232	4.5134	3.47591	2.98161	2.86211	2.78883	1.93715	5.06878	5.08148	4.17126	4.50129	1.12251	1.68315	1.40084	1.19522
BnaA09G0228800ZS	24.9182	21.2657	28.125	31.0292	68.5838	65.7112	66.3176	58.4668	23.0938	18.558	18.0955	21.5381	65.071	62.0512	51.8276	59.3543
BnaA07G0386200ZS	24.1693	25.9861	52.1733	23.5265	10.4336	16.4169	34.9395	10.6387	15.3148	19.3781	43.8975	11.7013	6.41086	7.00783	14.0295	5.37195
BnaC06G0454000ZS	18.3847	20.8288	10.2793	20.2926	10.4555	12.1545	4.46442	10.0839	18.6844	14.9204	12.1451	23.5546	6.07077	6.00808	3.44918	6.46449
BnaA02G0068000ZS	10.1983	1.27109	11.6686	2.74596	7.14808	4.62712	5.75406	1.44143	5.51164	6.55387	11.6703	8.37619	9.47663	2.44488	7.66392	1.9704
BnaC08G0288800ZS	14.4126	12.0364	13.6127	10.8178	23.1475	19.9715	19.2821	19.6661	19.3909	30.1937	31.8871	23.2128	59.8904	73.3361	64.5024	62.0203
BnaC03G0233100ZS	1.70199	1.80533	1.56999	2.25182	1.10758	0.949324	1.02325	1.46468	2.30753	2.40779	2.17628	2.97302	0.363738	0.176028	0.286836	0.33135
BnaA03G0181700ZS	1.11063	1.6566	1.68001	1.42542	0.572331	0.911497	0.779847	0.829763	1.87712	3.75666	2.61468	2.73868	0.691526	0.533158	0.421914	0.566599
BnaC08G0508100ZS	81.6259	52.36	61.6414	98.2114	19.2913	23.4949	17.3623	28.8807	215.647	110.677	105.031	206.21	60.5629	47.1179	51.2663	50.3217
BnaA01G0117900ZS	0.158426	0.552231	0.428266	0.23142	0.83317	1.30818	1.00871	1.01133	0.244143	0.170782	0.249168	0.240371	0.59488	0.677995	0.808376	0.499921
BnaA03G0461700ZS	0.903831	1.1482	1.07185	1.497	10.9363	13.3807	11.0734	10.4753	0.381029	0.462757	0.545757	0.425104	3.40945	3.06428	3.38866	3.01606
BnaC07G0437700ZS	0.740323	0.830425	0.82773	0.450412	6.17556	6.18286	6.3634	3.32102	1.1997	0.917691	0.650444	0.584263	3.87426	2.9138	3.18473	3.07296
BnaC03G0686800ZS	3.20268	3.54697	2.50307	1.68829	3.63435	2.21806	2.47698	2.93022	3.27281	2.03337	2.19386	1.95114	4.85739	5.11372	3.84909	3.87769
BnaC06G0246600ZS	1.93196	1.29486	1.56743	4.30117	0.28125	0.0358274	0.258391	0.883524	1.03564	1.02254	1.66693	2.56874	0.3862	0.385913	3.10592	5.20524
BnaA06G0018700ZS	20.1019	10.885	26.6204	25.1461	39.9274	23.292	35.1812	42.1851	21.4386	11.4424	19.459	32.579	11.2476	5.27652	13.7874	12.8754
BnaC04G0191400ZS	8.95504	8.42668	10.1904	6.47499	15.3667	17.1506	16.3287	11.2495	5.69812	3.29495	3.80611	2.75332	9.36692	7.44217	6.171	6.42293
BnaA01G0008300ZS	7.36059	6.85694	4.54779	19.2808	1.16526	1.21037	0.380072	1.63405	6.2706	11.3355	6.03472	12.8398	2.26679	4.01659	2.20376	3.03759
BnaC01G0009600ZS	19.1958	16.4389	15.169	28.1693	3.67024	3.91421	3.21216	4.61404	19.1243	23.5896	16.238	22.8969	8.7392	8.91936	6.47584	5.83222
BnaA10G0197800ZS	10.4737	11.6737	10.2208	9.09909	6.26583	6.94575	6.9299	5.04428	14.1139	14.5386	12.183	12.9311	6.03539	4.83286	4.00278	4.29402
BnaA09G0174400ZS	0.655761	1.43915	1.89604	1.92544	3.00869	6.92988	7.27904	7.0568	0.723618	1.63245	1.65858	1.95903	2.67771	6.10518	7.55219	5.99812
BnaC09G0196000ZS	1.94997	1.39881	3.24364	1.98442	7.44996	9.91916	6.43538	7.71491	2.55621	1.52431	2.50069	1.78297	5.87048	5.21554	5.57665	5.54966
BnaA02G0005400ZS	3.88292	17.6885	4.64055	7.02737	2.96465	5.82305	5.21722	3.10908	90.8203	142.439	168.667	103.552	223.118	320.79	312.642	348.368
BnaC05G0502900ZS	1.63876	1.66139	1.51249	1.61932	0.861147	1.00002	1.02468	1.06924	2.04369	3.11477	2.36048	3.21296	1.31734	1.45801	1.23632	1.04717
BnaC03G0491800ZS	0.0192231	0.0321289	0.0573152	0.0627164	0.390743	0.448223	0.565056	0.661909	0.726581	0.980777	0.993501	1.14341	8.05278	7.82042	9.59665	6.36389
BnaA03G0388100ZS	8.99625	10.6922	16.9235	5.55332	3.9956	3.73643	7.15115	2.80959	16.196	22.3443	30.5898	18.1958	8.66472	10.3187	13.9836	8.32722
BnaA03G0258900ZS	5.32591	3.78935	3.18147	3.3849	2.14272	1.88428	1.26383	1.12826	14.8055	19.9873	9.57678	12.8339	7.36888	7.18527	4.00161	3.51053
BnaC03G0308200ZS	5.82558	6.35878	6.25452	7.06332	2.69936	3.55114	3.93385	2.89753	17.251	24.3259	15.3664	18.7884	7.48818	7.53218	6.26666	5.29545
BnaC01G0453000ZS	7.70603	6.23074	6.60855	9.16962	4.98527	3.84571	4.46848	4.79127	8.57518	6.63347	7.43297	8.48075	3.47164	2.88226	3.43686	3.11788
BnaC03G0397300ZS	11.8899	11.1569	14.7284	15.34	6.09231	6.3419	7.95011	8.51037	7.52825	9.02626	10.6553	11.986	4.60839	4.11645	5.99949	5.44454
BnaA06G0257500ZS	1.14894	0.599357	0.540415	1.09958	0.920411	0.901346	0.66767	0.672835	1.44321	1.6745	0.639184	2.19649	1.15028	0.510328	0.553898	0.967113
BnaA09G0035900ZS	0.950793	0.746369	1.1741	0.837646	0.288226	0.288864	0.130247	0.248183	1.55746	1.48305	0.941002	1.47184	0.541399	0.511422	0.34746	0.320794
BnaA03G0222700ZS	261.535	136.355	171.088	258.082	159.532	75.382	81.474	164.522	337.179	180.821	197.829	320.507	69.9427	33.2159	44.5087	41.3611
BnaC07G0468600ZS	10.1116	9.07626	12.6893	8.99331	24.729	23.2287	23.2393	22.4604	5.7075	7.24027	5.84581	5.69548	26.2587	23.1429	27.3281	19.41
BnaC03G0307200ZS	0.933366	0.537143	0.69657	0.792402	2.16947	1.29995	0.589795	2.40177	1.54084	0.705711	0.843566	1.07488	3.39776	2.28502	2.11337	2.2772
BnaC03G0307400ZS	0.253368	0.068265	0.054231	0.167977	0.130943	0.412673	0.113625	0.430811	0.633277	0.632856	0.17594	0.551112	1.62196	1.39876	0.522401	1.27255
BnaC03G0420300ZS	0.775823	1.25511	0.946653	2.07618	0.0724956	0.0187389	0.0927485	0.31368	0.654137	1.82617	1.1695	1.93986	0.196526	0.375478	0.392872	0.516662
BnaA07G0189800ZS	10.7192	4.04067	14.7554	12.265	0.178608	0.169233	0.425549	0.696425	39.9718	26.0894	50.1348	51.7429	0.521926	0.456344	1.61965	1.22831
BnaC06G0191200ZS	13.4396	2.59767	16.7381	11.4365	0.496009	0.551484	1.42157	0.492241	72.6547	31.8348	78.6338	55.1028	3.76219	0.408016	7.55311	2.28305
BnaA08G0116700ZS	7.03727	4.76735	6.97754	6.77743	2.7894	1.97922	2.7214	2.22011	12.7065	10.8864	9.29529	11.4218	2.96487	2.03301	2.85026	2.53804
BnaC03G0716600ZS	5.53522	5.86205	5.99399	6.10767	2.60841	2.70063	3.24364	2.92985	11.2078	10.5045	9.39476	10.8985	2.92669	3.10284	2.93026	2.84521
BnaC07G0430800ZS	1.62143	2.30877	3.25073	2.75879	0.920002	1.17482	1.30022	1.61901	3.88197	3.95688	5.17507	6.38169	0.956468	1.68274	1.91798	2.02276
BnaA02G0358100ZS	72.1085	88.0066	80.6367	95.6729	49.2437	55.5923	42.8745	53.1385	23.7442	39.6126	26.8216	31.552	12.1406	13.4368	10.1262	9.10219
BnaC09G0465500ZS	1.88612	2.11606	1.6522	1.72616	0.588914	0.680544	0.619226	0.592204	3.52725	3.6953	3.3958	4.0585	1.60857	1.49677	1.10118	1.0827
BnaC03G0246800ZS	4.61243	5.55842	5.89716	7.08144	3.05526	3.52101	1.96317	2.81493	4.63923	5.47769	3.43176	7.35615	2.42975	2.23476	2.68771	1.94785
BnaA01G0343400ZS	7.20885	12.909	10.7743	6.39991	3.87899	2.46725	5.43279	3.03523	10.6335	36.1387	33.6161	20.3319	2.92568	3.19366	4.71975	2.7836
BnaA01G0210500ZS	5.20595	3.57346	4.03415	3.61294	1.6888	1.56565	1.58674	1.82497	19.4713	29.7471	14.0439	25.6087	7.59157	5.71686	3.1683	3.74372
BnaC01G0265300ZS	2.04201	2.03135	2.28345	1.17554	0.60334	0.581882	0.973093	0.354781	8.47771	15.6178	10.21	7.34071	4.301	3.21566	2.45025	1.84649
BnaA07G0232900ZS	20.1915	14.8609	10.4728	8.82964	10.043	5.67025	5.75593	3.66586	43.9388	58.5067	20.3543	33.1602	20.7105	14.8258	8.91947	8.70929
BnaA07G0379900ZS	3.02596	3.30358	5.5336	2.98998	1.0887	1.63196	1.86925	0.482498	11.5125	17.0023	11.3623	10.889	5.54549	6.75388	5.21484	3.60646
BnaC02G0316000ZS	7.80913	5.46647	5.75214	5.0747	2.52599	2.40083	2.4696	1.6217	15.5431	17.2362	11.488	10.8517	8.2893	7.86628	5.14049	3.94371
BnaC06G0252600ZS	43.147	36.2886	43.9634	35.972	23.8464	18.5576	19.3202	14.627	76.3787	107.729	61.4805	82.1466	33.6642	29.8924	24.2374	21.7802
BnaC06G0446600ZS	5.86108	6.315	2.47381	5.36695	2.79859	3.03186	1.07387	1.34537	22.4301	39.2543	9.46202	26.087	11.7272	11.2685	4.10043	6.01121
BnaA08G0050200ZS	4.20063	2.32658	1.87349	2.97948	0.638048	0.614871	0.773744	0.455506	10.131	11.4322	5.25376	8.8615	2.87259	2.53703	1.79128	1.64759
BnaC08G0065600ZS	3.06396	2.54206	3.13971	1.81713	0.742335	0.488575	0.625164	0.284679	9.9898	14.9722	8.16799	10.1363	2.50965	3.18093	2.09854	1.53811
BnaA04G0197400ZS	8.07532	8.41226	7.96889	4.22631	3.30822	3.77544	4.56756	2.15888	13.9439	23.1496	11.2435	9.84531	7.80028	8.07872	6.84669	3.94308
BnaA01G0154700ZS	12.6871	10.3671	12.0059	13.1713	22.7691	19.9654	19.2627	23.8406	10.7097	10.7198	11.2985	10.7119	30.0997	27.7762	28.4174	27.409
BnaA04G0150300ZS	5.63527	9.05601	4.04861	6.07395	15.36	16.5313	14.7997	13.7738	24.8364	36.3627	26.502	19.0582	59.4779	75.6333	61.8181	70.3543
BnaA01G0271200ZS	8.0451	14.5067	7.47945	13.4186	2.79884	6.2965	7.51843	4.34224	8.27301	18.414	10.2343	16.7449	3.68742	4.72439	4.59197	4.5355
BnaC04G0135700ZS	8.29838	2.3765	4.6134	10.8502	3.47889	1.22434	1.01267	1.87523	9.49264	3.53465	4.04922	10.2589	2.44522	1.60483	2.25283	1.32223
BnaA09G0459200ZS	2.96802	2.64052	2.64091	2.39176	1.42759	1.06281	1.94633	0.758157	5.04828	5.33511	4.49535	4.4612	2.11877	2.19489	2.05622	1.97991
BnaA03G0193800ZS	2.03177	1.88927	2.27868	1.50059	0.530098	0.819194	1.46415	0.477131	6.92595	11.7845	7.10073	5.78389	2.23587	3.99556	4.14252	1.73701
BnaC05G0231400ZS	5.00781	3.07051	3.35477	4.36202	4.25631	1.44358	1.58748	1.17534	4.04433	1.48623	2.60301	2.03991	0.652322	0.560576	0.941011	0.749628
BnaA05G0131800ZS	6.21652	4.20841	4.22719	5.25178	1.90781	2.52776	2.25115	2.62521	6.13289	5.1512	3.5727	6.47219	1.23885	1.11102	0.565758	0.666759
BnaC04G0174000ZS	6.43601	9.85555	5.12968	12.1249	2.86291	4.68861	1.83205	5.17316	10.2316	17.1769	6.23463	23.1156	3.60041	4.35626	1.62448	2.57231
BnaA02G0069100ZS	3.29078	2.8192	1.16627	1.81707	0.37746	0.402356	0.449279	0.583821	4.9769	4.21896	2.93497	5.23128	0.266098	0.249552	0.379581	0.203655
BnaA03G0073500ZS	1.88089	2.02606	1.86762	1.57473	0.809655	0.276539	0.401342	0.472327	5.8062	7.22355	8.22546	5.3453	1.92734	1.16087	1.39566	1.35558
BnaA10G0195900ZS	3.5388	1.97177	2.42771	2.19494	0.687427	0.602763	0.66367	0.921557	3.91278	2.84231	4.60135	5.21691	0.459079	0.366124	0.617523	0.225709
BnaC02G0079400ZS	1.52372	0.569246	1.44592	1.27839	0.410028	0.197961	0.391756	0.51323	2.60783	2.85719	4.99397	4.50748	0.637548	0.275925	0.420565	0.387715
BnaC03G0083700ZS	1.9613	1.45855	2.14608	1.7179	0.787727	0.602629	0.482404	0.599834	3.20607	5.24441	3.46506	4.69956	0.838745	0.892582	0.674099	0.576631
BnaC09G0491800ZS	4.35547	1.88926	2.46855	2.18035	1.02333	0.603396	0.763792	1.25447	4.23164	4.03385	5.55202	3.68341	1.50951	1.08528	1.44962	0.837349
BnaA10G0294200ZS	6.34999	4.98274	6.035	5.59407	3.82928	2.94426	2.72209	2.6937	11.0991	10.7182	9.61614	10.7402	4.39583	4.40439	3.88683	3.57321
BnaC03G0011800ZS	6.41098	4.69037	5.16392	5.13319	3.78167	2.79313	1.5307	2.56	11.7666	12.7351	11.1895	14.532	6.69589	3.4678	3.75308	4.10891
BnaA05G0440700ZS	15.2648	9.7634	12.8391	14.5004	4.81924	3.04453	3.12752	4.88213	25.0681	20.6962	24.8597	26.5491	9.87006	7.29911	9.16998	7.17049
BnaA01G0415300ZS	54.4042	156.26	136.128	154.699	22.5839	58.6955	72.4165	74.6137	91.8851	98.6189	116.975	158.605	15.1866	24.0528	32.5386	44.1449
BnaA07G0023000ZS	15.0812	11.2324	16.9533	26.2279	5.07786	5.96548	4.54415	10.0156	27.6158	28.4862	31.9714	32.2572	12.075	10.5672	9.74365	11.8646
BnaC07G0044800ZS	17.93	13.1168	14.5715	21.8924	7.48424	6.21976	4.21768	8.85462	29.7716	27.3697	24.4367	30.7835	13.8393	6.28584	9.79657	9.23865
BnaC04G0012800ZS	211.454	217.931	221.027	284.11	144.204	144.06	110.285	182.802	212.729	173.014	208.619	224.747	99.3448	75.5821	87.3458	93.8662
BnaA01G0364500ZS	6.5575	5.21236	4.89231	5.74515	12.5028	9.487	9.56273	9.31307	3.37473	2.7928	2.874	2.8671	10.4188	6.62355	10.4232	7.88666
BnaC06G0385800ZS	13.0999	11.1394	11.2812	18.5142	3.37248	4.03221	1.54014	4.56884	15.0081	10.3149	12.2751	14.7866	2.39556	3.55019	5.51956	4.95291
BnaC06G0009100ZS	3.69298	5.27052	5.6556	6.30602	1.94183	2.28759	2.55545	2.97497	7.26743	8.7021	8.16058	11.6109	2.09617	3.58739	2.59853	2.84849
BnaA08G0189700ZS	1.68089	0.944057	1.06982	0.693572	0.458159	0.518515	0.541123	0.318068	5.21219	4.96346	2.47156	3.22145	2.3209	1.86299	1.39583	1.19217
BnaC07G0203100ZS	0.815113	0.414312	0.748476	0.733533	0.201173	0.157015	0.176009	0.311682	3.42607	2.89102	3.15424	3.65204	0.811383	0.399289	0.864224	0.784231
BnaA06G0325100ZS	28.7133	30.3873	31.5669	44.2363	8.79361	9.31046	8.24739	15.946	68.6963	68.9879	65.4825	104.121	6.62285	10.8772	17.166	17.2416
BnaC07G0368900ZS	13.1199	7.9419	5.05399	14.2827	5.86921	3.81416	1.69662	6.94939	28.276	26.0431	24.3818	42.4102	3.84325	2.62145	3.1865	5.53069
BnaA02G0393100ZS	2.16764	3.37166	3.63232	5.0635	3.36242	6.43391	4.54483	3.34195	2.97615	4.64066	4.77642	3.78188	5.52829	9.5256	7.41431	8.20875
BnaA02G0179900ZS	32.2059	58.5418	20.7961	15.0085	71.3264	121.365	51.7792	38.5055	18.4047	25.0073	11.1295	8.21134	67.913	100.982	38.8944	26.0752
BnaC02G0236300ZS	6.67809	6.10294	11.964	10.2931	18.8225	17.6481	28.58	21.5946	6.44425	3.13552	6.32812	5.91432	23.3611	14.9489	21.4018	24.4655
BnaA01G0349500ZS	0.441727	0.555098	0.591862	0.484843	0.070441	0.076835	0.243023	0.199544	1.22725	1.12467	1.28546	1.31609	0.453615	0.428327	0.493624	0.541126
BnaA07G0322500ZS	0.729994	1.06852	1.77235	0.934653	6.55308	5.69327	9.43722	4.53278	0.378074	0.646946	1.59167	0.560339	8.48099	11.1963	12.7537	8.88718
BnaC06G0377300ZS	1.57582	3.85929	2.78939	1.25637	8.65581	9.07079	5.28418	7.88303	4.59299	6.56378	10.1939	4.18127	33.1223	60.9468	36.2984	34.118
BnaC03G0558400ZS	6.30913	5.32843	5.55417	5.6121	3.86809	3.05427	3.05833	3.20092	5.06289	5.2119	4.19295	5.11762	1.30851	1.5332	1.56523	1.44172
BnaA05G0172400ZS	9.88868	7.23588	10.8553	11.0699	20.1066	19.9071	14.4838	19.6702	15.0655	13.9367	15.3562	16.6663	36.262	29.0516	32.2259	32.1353
BnaA04G0048700ZS	2.71675	2.06324	5.19286	4.1395	5.91796	5.82285	4.60146	6.42864	6.39046	3.20938	5.92894	4.89647	13.0459	6.50422	11.0413	10.5547
BnaC09G0058800ZS	106.898	50.5193	91.2884	66.431	34.09	12.9608	27.759	22.6346	299.124	206.017	233.532	210.175	77.0769	44.4034	61.7857	50.3204
BnaA10G0161400ZS	0.710141	1.54687	1.11727	3.12176	0.0666465	0.200129	0.257561	0.716239	4.15055	12.1349	6.17248	12.4393	1.12999	2.95488	2.05507	2.43126
BnaA10G0161500ZS	1.33308	0.997926	1.53784	2.07706	0.26054	0.456718	0.370363	0.393895	7.43998	5.16378	7.01914	8.5425	1.25881	1.59367	2.18525	3.30575
BnaC02G0115400ZS	5.68419	2.11639	4.87536	6.51452	1.92835	0.814821	1.18054	3.37939	21.7933	9.01652	16.4391	21.4465	10.6573	4.18766	7.6796	9.67721
BnaC09G0444300ZS	4.05654	3.40701	4.67454	8.0204	0.965287	1.36648	1.14169	2.06334	20.7649	24.0176	21.4963	27.3151	10.1103	10.6765	11.0177	12.5002
BnaA06G0314500ZS	6.46675	17.4109	7.15676	7.33162	4.52186	5.57613	4.94929	4.61074	120.669	170.814	212.007	146.621	345.502	456.079	418.486	379.433
BnaA03G0083900ZS	4.59858	4.45989	1.41197	3.51207	4.8699	2.72637	1.8405	6.33307	2.24391	1.81569	1.26707	1.81341	1.59619	0.362025	0.269414	0.793462
BnaC03G0096200ZS	5.45161	5.81662	4.10503	4.0108	1.96707	1.7272	1.65452	2.0847	3.27097	3.75253	3.47903	4.05154	1.00532	0.433673	0.874158	0.927069
BnaC08G0291300ZS	1.55429	1.25948	1.1653	2.70876	1.80412	3.81408	2.35313	5.64015	3.16385	6.39801	3.42385	6.96825	2.69835	2.88427	1.87278	3.30997
BnaA10G0205700ZS	1.23046	1.486	1.58095	1.26296	0.671587	0.579725	0.530507	0.327622	1.44505	1.42393	1.25843	0.993529	0.234521	0.149054	0.165408	0.154326
BnaC09G0504800ZS	1.65818	1.63694	1.60109	2.35129	0.528783	0.614918	0.453459	0.657069	2.07216	2.06582	1.94815	2.69916	0.507987	0.572335	0.507004	0.435633
BnaA06G0415500ZS	1.41284	1.3155	2.40799	2.25725	0.661364	0.663805	0.569948	0.768413	5.02319	10.2194	5.96024	5.20207	0.616905	0.391834	0.49682	0.406668
BnaA02G0168200ZS	19.2342	14.6753	19.9409	31.6729	8.12306	7.16535	9.8394	13.7977	13.3892	1.54344	4.0033	9.85645	1.97548	0.452409	1.67157	1.75867
BnaA02G0308100ZS	55.9867	140.627	53.2774	102.721	22.2671	89.9632	32.4455	40.5338	80.8335	132.567	55.0612	85.8633	16.6391	61.2792	13.6362	14.456
BnaC04G0597700ZS	314.816	270.901	238.78	239.778	208.871	166.169	157.223	136.869	327.869	251.88	219.676	231.864	71.4815	65.5667	62.4222	71.9188
BnaC09G0156700ZS	23.9664	27.0907	12.2207	17.3047	21.7446	17.8173	22.3843	28.977	5.40327	3.21746	5.54359	4.01073	7.75531	8.51166	4.09732	8.14683
BnaA07G0372400ZS	24.7243	24.8595	23.3305	18.8019	18.897	15.5868	16.5676	12.534	42.1402	42.5874	38.2772	30.6298	73.4664	98.5775	96.4145	71.3114
BnaA01G0348500ZS	35.8534	19.5543	23.9486	16.6959	59.3231	31.9833	19.9488	37.1645	41.2095	142.043	36.118	40.7567	25.3212	12.3219	10.4903	10.7947
BnaA05G0399100ZS	210.743	160.391	270.866	174.14	443.839	319.696	436.239	348.779	250.714	417.942	346.308	262.095	227.389	120.637	137.923	121.792
BnaA01G0111600ZS	5.48669	9.94763	8.31618	7.48246	13.1412	18.7921	17.068	14.3296	8.09584	7.82734	7.60404	7.28644	19.6786	28.29	25.4481	22.6632
BnaA06G0434400ZS	1.95119	1.44554	1.32866	1.35556	0.303255	0.221491	0.247953	0.276421	7.23343	9.42506	6.10438	5.48342	2.50039	1.80978	2.13815	1.73168
BnaC07G0232700ZS	2.16784	2.85723	4.46022	4.14054	0.928339	0.933171	1.21886	1.16546	9.42083	23.5154	19.411	12.9348	2.42275	2.58814	4.15882	2.84422
BnaC02G0311200ZS	6.38892	4.34927	6.33243	6.64584	3.33178	2.17565	3.71791	3.50601	7.13672	6.40281	7.58144	9.55661	2.87621	1.4721	2.9758	3.1848
BnaA04G0052400ZS	6.3505	5.8693	5.09731	5.41915	2.5335	1.95711	1.72085	2.24319	9.23183	10.3018	8.94807	11.6341	3.53046	4.37812	3.23923	2.64792
BnaC07G0457000ZS	2.25872	2.04855	2.09673	3.57797	0.747903	0.470147	0.655965	1.0706	10.3149	12.5153	15.0477	10.2956	4.80402	4.83181	4.20289	3.51815
BnaC06G0221900ZS	2.58821	3.44687	4.99447	6.79538	1.14768	1.32835	0.935025	2.26621	7.65472	6.03514	6.20601	10.2155	1.75445	1.76513	2.56564	2.17038
BnaA09G0090600ZS	2.7283	2.52299	2.08892	9.35621	2.10084	6.63557	2.54196	6.32249	1.9547	4.67183	2.4037	11.4646	1.36954	1.96744	1.22752	2.92731
BnaA08G0187600ZS	2.27229	2.41358	3.22438	2.71986	2.58871	5.5848	3.89318	1.22493	4.36692	7.21443	6.97992	6.14722	17.9779	35.6603	27.3499	21.1496
BnaA03G0015400ZS	2.26383	2.86102	3.44758	2.87654	1.16878	1.37476	2.91041	1.09912	2.09638	4.038	2.73187	2.41728	1.2059	1.90871	1.62172	0.924847
BnaC03G0387900ZS	0.00964112	0.259789	0.0554216	0.24324	0	0.0292874	0.0489201	0.018415	0	0.314859	0.0659494	0.224244	0	0.0376971	0	0
BnaA01G0041400ZS	1.63776	3.67797	3.20814	2.78708	13.2507	13.2308	17.6588	15.1825	2.25684	2.11556	3.1278	1.50723	22.8612	20.6059	21.3524	18.6654
BnaA01G0054700ZS	6.64688	8.75981	9.38919	6.47852	15.187	18.4798	20.3899	15.539	3.61666	7.03919	6.67972	4.46465	15.4907	19.9865	18.5251	19.1005
BnaA01G0055800ZS	4.35084	5.17183	4.62317	4.84866	2.67274	3.15145	2.88298	2.67635	6.57721	10.3932	8.64071	8.29036	3.33906	4.21807	3.69301	3.60342
BnaA01G0101300ZS	82.0207	85.577	105.497	121.858	43.8809	55.9556	74.153	56.9359	115.175	100.576	97.2754	127.165	30.7108	29.3772	44.3225	42.8064
BnaA01G0111500ZS	0.865861	1.33407	1.2311	0.590855	2.37148	2.97441	2.88632	2.37314	0.51026	0.819204	0.761561	0.723976	1.87823	2.03371	2.46394	2.07552
BnaA01G0132300ZS	2.82312	1.60187	3.64342	5.16624	3.01002	4.14871	3.22334	2.65192	2.09634	2.53891	2.45762	2.78933	4.91023	5.01737	5.94606	5.64566
BnaA01G0320600ZS	0.34904	0.340532	1.63413	2.58801	0.53107	0.997029	0.807246	1.11454	2.45217	0.80007	0.767421	2.61225	0.209724	0.0883254	0.218968	0.245537
BnaA01G0415400ZS	44.039	125.339	132.408	140.919	22.3676	50.0684	60.5184	76.978	119.134	109.263	151.552	188.82	19.1046	27.44	39.3251	48.9653
BnaA01G0417600ZS	0.139285	0.387671	0.618207	0.297286	0	0.042374	0.101244	0.0559341	0.659469	1.61636	2.33756	1.51683	0.055832	0.315608	0.37083	0.19762
BnaA01G0428400ZS	2.4725	2.74284	1.34247	3.15376	7.53165	9.0424	9.89875	8.09	1.71251	2.64213	1.39896	2.90682	14.0051	12.4487	9.38595	15.1606
BnaA02G0118500ZS	8.44593	10.0634	7.11749	9.22419	3.73774	4.5354	3.30595	3.42518	13.8597	20.2297	11.4743	17.7675	6.36118	9.09205	4.651	4.9618
BnaA02G0184700ZS	0.72303	0.742976	0.518983	0.550233	3.01457	3.47972	2.1948	1.57884	0.397006	1.02832	0.859274	0.250972	1.27712	2.5356	2.04962	1.10755
BnaA02G0204800ZS	7.01986	9.15767	1.65675	6.18581	0.23064	0.170546	0	0.165025	1.51444	10.5663	1.26134	6.65144	3.73416	3.33781	0.112095	0.28549
BnaA02G0229100ZS	1.4985	1.90405	1.69245	1.15057	9.04946	4.37013	3.83939	4.17624	4.65719	13.2581	6.11401	6.38097	2.11674	1.64462	1.18213	2.42384
BnaA02G0245600ZS	4.80209	10.8053	5.15558	6.15531	3.87791	5.89624	4.15556	2.85219	4.10784	10.1567	4.69387	5.04905	1.06827	0.439637	0.792601	0.806744
BnaA03G0073900ZS	18.1588	17.8377	10.8831	12.4423	58.3507	63.7225	40.5682	31.8255	27.2483	22.2706	10.9873	13.5708	59.8023	51.4547	47.5985	38.9638
BnaA03G0090200ZS	4.29909	3.87764	7.76126	9.57984	1.41229	1.62561	3.33162	4.24166	7.95447	5.18118	8.55843	13.1399	1.98536	1.95669	2.42881	3.02556
BnaA03G0396600ZS	12.7767	7.82244	15.2419	10.092	24.4733	16.4073	15.9058	15.981	23.1266	52.7057	29.5048	21.4683	13.2091	9.73987	9.42382	5.4766
BnaA03G0540900ZS	0.179394	0.328347	0.440689	0.614184	2.0489	2.06994	2.19053	2.73382	0	0.0619874	0.0882953	0	4.18598	3.23646	3.82884	3.66019
BnaA04G0140100ZS	161.304	189.539	123.049	178.626	489.384	463.331	376.42	440.493	57.9509	50.5395	39.1333	44.821	366.431	269.026	259.461	411.522
BnaA04G0184500ZS	17.4378	30.4347	18.6798	22.0285	49.7776	47.5516	62.3748	76.755	53.9252	82.1399	58.2016	58.2011	204.185	289.438	266.463	220.76
BnaA04G0208600ZS	17.9317	22.1464	17.9303	14.8391	15.0054	13.0805	22.0039	23.5671	8.94929	6.89278	11.6002	5.79192	14.0834	15.6957	15.9291	18.2005
BnaA04G0292100ZS	2.80436	2.37324	1.84079	3.46477	0.840367	0.376361	0.607643	0.835446	3.02404	1.08075	2.55302	3.1916	0.192833	0.473887	0.315452	0.614091
BnaA06G0444700ZS	0.541284	0.670163	0.559542	0.452558	4.26602	3.5479	3.42175	4.6397	0.423873	0.509995	0.327866	0.47207	8.50078	8.27934	6.21724	7.82022
BnaA07G0001100ZS	1.70441	1.85293	2.01307	1.52589	0.736954	1.04238	0.779287	0.764379	2.22614	3.41771	2.41667	2.56243	1.10019	0.764678	0.598606	1.21033
BnaA07G0114400ZS	0.664855	0.759822	0.788968	1.20223	0.111527	0.137467	0.0479898	0.24616	4.25148	4.34006	3.58811	3.59699	1.30304	1.48226	1.09246	1.1107
BnaA07G0186500ZS	0.846003	0.29161	0.482738	1.93793	0.970529	1.02842	0.627237	0.804882	0.699564	1.04484	0.501045	1.52093	0.436012	0.268671	0.404744	0.272562
BnaA07G0271200ZS	1.65861	0.873468	1.56453	1.54849	2.35365	2.71893	2.59952	6.32844	2.08518	2.00925	2.83706	3.98671	1.2422	0.239141	1.82108	1.07968
BnaA07G0279800ZS	18.4559	26.9497	19.636	32.7453	8.68894	13.2319	10.863	14.0145	176.422	225.292	310.517	194.423	360.678	551.1	516.573	476.202
BnaA08G0138800ZS	0.714977	1.38155	1.09387	1.63075	6.44017	7.80759	6.65143	8.46331	0.54688	1.07089	0.753791	0.910911	14.262	17.7447	14.5946	14.4982
BnaA08G0258700ZS	1.79958	2.05279	0.989991	1.51539	1.19238	1.02904	1.19673	0.623696	2.97292	3.86996	2.68258	3.20962	2.27848	1.47185	1.57063	1.4449
BnaA08G0268100ZS	1.66638	2.70451	2.16905	1.33307	4.60809	4.03881	5.4834	3.49148	3.11914	3.47575	3.34128	3.33081	7.69777	6.77097	8.27977	7.32271
BnaA09G0069900ZS	13.5742	16.5478	21.0027	30.4558	3.17463	6.92914	4.53091	8.08513	59.3321	92.7415	93.8641	84.0082	10.103	18.8661	17.231	12.3537
BnaA09G0519000ZS	3.26785	6.556	7.98397	10.5967	1.19882	1.67116	2.48382	2.56373	9.39	13.2566	15.5935	21.0182	1.7814	4.2244	3.30534	4.1465
BnaA09G0558100ZS	2.57375	3.52961	3.02471	3.42187	2.16435	2.21547	2.39395	2.26523	2.84491	3.05729	2.98726	3.04327	0.813283	1.14563	1.25261	1.08767
BnaA09G0603900ZS	6.56491	8.10893	11.6969	8.39737	5.2503	5.08601	5.6449	5.0813	6.34224	12.1035	9.69654	5.6866	3.03302	3.57873	3.14246	2.37211
BnaA09G0640300ZS	2.30443	2.35736	1.20814	1.17136	1.86178	0.593504	0.950962	0.462796	4.39327	5.78596	7.88925	3.77301	13.488	25.2798	12.8497	10.598
BnaA09G0656600ZS	0.616484	0.66276	0.915008	0.578202	1.21323	1.74788	2.40763	1.33611	0.742889	0.280358	0.556755	0.299664	0.516206	1.0113	0.657352	0.933226
BnaA09G0701800ZS	0.285294	0.390713	0.668322	0.770562	0.0340164	0.0686935	0.0684468	0.10106	0.388821	1.26631	0.512816	0.857848	0.244145	0.531076	0.342347	0.293843
BnaA09G0713100ZS	1.0831	3.49386	1.15767	1.87844	0.286521	1.16674	1.44296	0.712168	1.97158	3.31928	2.30517	2.00624	6.27808	14.8461	9.20471	7.26974
BnaA10G0148800ZS	0.363335	0.473594	0.553666	0.397868	0.898349	1.60241	0.490989	1.06135	0.308587	0.425993	0.489978	0.184406	0.408043	0.993279	0.565774	0.836413
BnaC01G0026100ZS	4.26239	4.27951	2.84524	6.60403	13.2285	19.2483	12.4986	3.13399	6.30398	5.05862	4.88351	6.0608	11.7564	15.106	15.8253	14.9682
BnaC01G0042400ZS	11.3219	9.40345	7.86659	8.04881	23.2245	15.8316	19.686	16.3642	6.12019	4.8317	6.13841	6.45416	5.17069	1.52074	3.31249	3.04559
BnaC01G0047300ZS	2.78071	2.50376	1.76515	2.15917	14.2574	11.4711	16.522	14.5109	1.30452	1.6892	3.28624	1.81627	18.2606	12.6868	18.3275	15.3915
BnaC01G0064100ZS	1.60358	2.46956	3.31599	2.03083	5.7872	10.0112	12.0164	5.00018	1.18117	3.15098	2.69452	1.15278	7.56332	7.85603	13.5075	5.84805
BnaC01G0123700ZS	68.4574	66.8636	72.9403	66.2251	39.8635	33.3116	36.8441	26.2248	63.1101	65.1658	50.1238	48.1261	18.8069	15.55	18.5443	16.1525
BnaC01G0229100ZS	4.26952	4.95718	7.09176	5.57268	1.52051	3.07939	2.63667	2.98974	38.2464	47.0882	55.8762	37.2541	98.3929	155.492	154.128	137.248
BnaC01G0464800ZS	1.16653	0.911535	1.19059	1.91058	0.849108	0.357654	0.511757	0.812667	1.59016	1.39775	1.07406	1.38209	2.75771	4.42072	3.15892	2.77027
BnaC02G0170100ZS	3.10939	5.1099	15.6222	7.39246	3.99428	10.9498	5.59538	4.22087	25.2861	12.0759	13.3989	13.5566	10.4812	4.05306	9.80055	6.11244
BnaC02G0272300ZS	6.17263	5.14048	3.64195	11.2687	1.2498	0.23089	0	0.372904	1.48257	5.62687	1.19441	6.55126	1.32692	0.489438	0.712394	0.564859
BnaC02G0279200ZS	6.34035	3.48713	9.16897	10.0095	2.78008	1.51457	3.12829	5.39788	11.5106	8.37581	11.9316	18.0813	3.98131	1.28704	4.48695	3.74202
BnaC02G0299800ZS	3.60656	1.88191	3.23913	2.9745	5.80921	4.94145	5.302	5.30838	3.9425	1.63143	3.90824	3.98019	11.3992	6.05598	9.67078	10.0475
BnaC02G0329200ZS	6.40248	6.28344	7.11474	9.18991	5.59165	2.5603	4.97164	5.33383	8.6367	8.13554	10.4646	9.3733	3.08341	0.439637	2.55636	1.4486
BnaC03G0020400ZS	17.4158	6.99433	7.42367	14.7244	3.07499	2.48178	0.719791	4.68295	3.52371	1.48153	1.61661	1.89468	1.42597	0.276158	0.647009	0.311126
BnaC03G0021100ZS	28.8544	12.3907	16.8543	13.4415	13.0049	7.21852	5.84268	7.42849	56.7147	26.9385	28.4846	32.8621	27.6389	11.6851	11.532	12.5833
BnaC03G0084200ZS	16.2694	15.621	10.313	11.9652	69.5488	77.65	72.6374	42.1901	15.5758	20.3718	10.5892	9.84772	52.3561	53.5095	53.6187	38.8505
BnaC03G0154100ZS	3.82997	3.68305	3.05056	4.04935	2.27197	2.37151	2.10949	2.75555	2.65567	2.58367	2.41493	2.77821	1.52402	1.06969	1.01331	1.33792
BnaC03G0405800ZS	14.2199	13.2183	16.6763	16.6622	8.1914	7.06966	9.24326	11.286	16.2275	12.9039	18.2546	26.7617	6.89927	3.93081	6.74398	4.63091
BnaC03G0750400ZS	0.179788	0.324249	0.450814	0.499921	1.98857	3.6088	3.80244	3.12591	0.275639	0.212001	0.146758	0.275068	4.55264	6.33015	4.07336	4.26486
BnaC03G0771500ZS	2.79374	2.57579	2.93528	2.81273	1.43459	0.69014	0.987549	1.43466	4.90325	7.54967	6.77235	6.69616	1.26321	1.01226	0.732444	0.839481
BnaC04G0027700ZS	0.147836	0.278782	0.217758	0.313131	0.0267701	0.0279086	0.0704277	0.0650553	1.60417	2.50674	3.33861	2.0355	0.0403111	0.170931	0.198305	0.123398
BnaC04G0126500ZS	2.2662	1.4656	2.09782	2.36322	0.730296	0.538523	0.466581	0.734415	2.59784	2.27185	1.52316	2.51712	0.179939	0.211525	0.118068	0.031016
BnaC04G0214400ZS	1.487	3.58002	2.89662	2.90454	18.0556	22.4084	18.3383	18.4124	1.53044	2.86154	3.28004	1.58558	26.2404	25.2812	25.857	24.3451
BnaC04G0264200ZS	12.1104	14.5894	17.4003	9.31006	14.9936	22.7217	10.6927	15.2042	14.0865	25.2343	17.5286	12.2094	40.0316	84.7886	42.9053	35.1571
BnaC04G0344900ZS	2.03944	1.8047	2.15293	1.14108	4.5006	4.24488	3.66983	3.62093	1.55246	1.66127	2.52988	1.57467	5.10076	7.78039	7.61039	5.44468
BnaC04G0485400ZS	35.5412	45.8319	31.0351	42.6127	77.7661	71.208	72.7822	100.061	87.3425	139.676	115.706	113.061	294.298	313.761	282.966	345.387
BnaC05G0127900ZS	96.3729	67.5214	75.5775	113.146	193.434	144.148	153.425	182.931	60.8709	109.245	76.9564	90.5388	43.4506	16.7079	35.3044	36.6217
BnaC05G0140200ZS	51.6412	70.1315	66.9187	56.7848	102.11	115.587	116.609	113.032	196.393	305.182	260.692	207.453	539.88	753.837	706.399	623.991
BnaC05G0140300ZS	3.12505	5.06671	4.09698	3.25819	7.32285	7.9538	9.81314	7.00281	6.89631	11.2646	9.1813	5.89924	32.0832	46.3543	36.7518	29.1881
BnaC05G0370300ZS	18.4337	23.0742	28.3481	35.509	12.4335	14.5643	11.1429	15.3611	38.3623	33.7355	33.7537	34.1919	56.6177	90.8027	73.3431	82.0984
BnaC05G0423900ZS	4.66957	5.36836	5.31116	4.81233	2.80614	2.53939	3.41931	2.22369	7.61555	10.8497	9.27835	8.17905	4.4069	4.48662	3.92532	3.81011
BnaC06G0015400ZS	2.43745	2.14791	1.5412	1.07521	1.56339	1.15398	0.470547	0.580656	4.22556	3.65911	2.93814	2.34953	1.85237	1.37569	0.875335	1.03441
BnaC06G0242800ZS	4.24849	6.00796	6.1016	4.79425	2.44824	2.87513	2.1812	2.51708	7.08058	4.53523	6.71729	7.09559	1.72723	1.87156	2.1394	2.3163
BnaC06G0320300ZS	28.6668	58.1134	35.3754	38.0924	18.0651	26.1454	17.6249	24.5073	351.262	544.523	568.549	381.768	933.075	1421.69	1216.68	1207.75
BnaC06G0396000ZS	9.89427	6.34943	5.77788	20.4576	3.3194	1.20187	0.0597296	1.40497	3.46877	7.77619	2.98652	9.37669	4.02295	3.39366	1.15608	3.47061
BnaC07G0142600ZS	10.8818	9.43886	14.1686	15.591	6.99375	5.42373	7.77508	6.59443	22.0582	18.345	24.7653	22.5069	4.88111	3.78884	7.4558	5.91631
BnaC07G0187800ZS	4.54218	4.55285	5.03991	6.3735	7.24916	8.10882	6.64613	10.1268	3.89721	5.80411	3.59979	9.8578	3.89313	1.44093	1.60539	3.83746
BnaC07G0492800ZS	13.3773	12.2706	17.2103	14.7459	23.2675	24.7173	27.5125	24.6362	11.6625	22.6403	7.16628	15.4961	11.3622	5.93715	5.24015	6.99504
BnaC07G0517300ZS	0.296265	0.327835	0.423952	0.58147	2.26716	1.89512	2.15932	2.79644	0	0.122558	0.0585819	0.302943	3.6672	2.74979	3.07393	3.36541
BnaC08G0173800ZS	14.113	13.1439	10.2315	8.98072	36.0307	30.1484	29.9768	25.3203	11.5988	10.8414	9.02232	10.1442	29.5273	27.8289	24.6067	26.5026
BnaC08G0210700ZS	2.40117	2.45175	1.71688	4.69743	0.320705	0.790405	0.65345	0.859384	1.50661	1.77829	1.4892	2.96036	0.672979	0.261024	0.367015	0.537361
BnaC08G0361800ZS	12.4061	9.10956	9.21674	10.8877	3.4697	4.32135	3.8369	3.4256	23.5808	18.2596	15.5601	21.3775	3.27551	3.55252	3.51497	3.00016
BnaC08G0450300ZS	337.465	361.102	388.143	399.519	874.013	775.942	835.197	916.655	126.654	157.351	167.82	153.025	910.28	719.23	824.892	1090.03
BnaC08G0464800ZS	10.4914	9.5837	8.0267	20	29.0126	25.8837	20.489	12.1032	16.5389	13.5703	11.7037	18.0453	32.4241	34.7834	32.9199	43.5917
BnaC09G0059900ZS	21.4191	12.0812	24.5797	17.7476	4.87013	2.61438	5.64994	4.18248	37.3527	34.0149	45.7069	21.6499	8.60438	10.9224	8.76694	6.48677
BnaC09G0216400ZS	3.88102	2.87634	4.34844	4.2706	2.66345	4.5965	2.88721	2.85499	4.99152	4.33552	3.81164	4.37543	2.07149	1.76267	1.86143	1.71832
BnaC09G0273500ZS	2.12221	1.16827	2.10158	1.9119	8.81776	8.60391	7.36428	8.88568	2.81441	3.55613	3.35051	2.41797	18.728	12.7566	16.155	16.6366
BnaC09G0504500ZS	35.1374	35.7976	32.1277	29.3298	16.2275	20.3212	18.9438	20.0763	29.2871	20.3685	31.0891	24.9067	9.28682	9.31853	11.091	8.62875

## Sheet: Table S5
Table S5: Common differentially expressed genes between the groups with high and low K absorption efficiency
Gene ID	log2FoldChange	Regulation	Gene_symbol	Description	GO_id	GO_term	Pathway	Pathway_description
BnaA01G0041400ZS	-3.68554	Down
BnaA01G0054700ZS	-2.15067	Down
BnaA01G0111500ZS	-1.57202	Down
BnaA01G0117900ZS	-1.11254	Down	NPF7.2	Protein NRT1/ PTR FAMILY 7.2	GO:0005886,GO:0010167,GO:0015112,GO:0015293,GO:0016021,GO:0042128,GO:0046686	plasma membrane|response to nitrate|nitrate transmembrane transporter activity|symporter activity|integral component of membrane|nitrate assimilation|response to cadmium ion
BnaA01G0230700ZS	-3.95344	Down	LUX	Transcription factor LUX	GO:0003677,GO:0003700,GO:0005634,GO:0007623,GO:0042753	DNA binding|DNA-binding transcription factor activity|nucleus|circadian rhythm|positive regulation of circadian rhythm
BnaA01G0298600ZS	-1.15941	Down	HSFA6b	Heat stress transcription factor A-6b	GO:0000978,GO:0003700,GO:0005634,GO:0005737,GO:0034605,GO:0043565,GO:0061408	RNA polymerase II proximal promoter sequence-specific DNA binding|DNA-binding transcription factor activity|nucleus|cytoplasm|cellular response to heat|sequence-specific DNA binding|positive regulation of transcription from RNA polymerase II promoter in response to heat stress
BnaA01G0428400ZS	-2.4352	Down
BnaA01G0428500ZS	-2.96336	Down	COL9	Zinc finger protein CONSTANS-LIKE 9	GO:0003700,GO:0005634,GO:0006355,GO:0007623,GO:0008270,GO:0048579	DNA-binding transcription factor activity|nucleus|regulation of transcription, DNA-templated|circadian rhythm|zinc ion binding|negative regulation of long-day photoperiodism, flowering
BnaA02G0179900ZS	-1.72074	Down	SP1L1	Protein SPIRAL1-like 1	GO:0010005,GO:0043622	cortical microtubule, transverse to long axis|cortical microtubule organization
BnaA02G0184700ZS	-2.19125	Down
BnaA02G0254700ZS	-4.31804	Down	At4g10955	GDSL esterase/lipase At4g10955	GO:0016042,GO:0016787	lipid catabolic process|hydrolase activity
BnaA02G0360300ZS	-3.72509	Down	COL10	Zinc finger protein CONSTANS-LIKE 10	GO:0003700,GO:0005634,GO:0005886,GO:0008270	DNA-binding transcription factor activity|nucleus|plasma membrane|zinc ion binding
BnaA02G0402400ZS	-2.28558	Down	BT1	BTB/POZ and TAZ domain-containing protein 1	GO:0003712,GO:0004402,GO:0005516,GO:0005634,GO:0005737,GO:0006355,GO:0008270,GO:0009553,GO:0009555,GO:0009733,GO:0009751,GO:0016567,GO:0042542	transcription coregulator activity|histone acetyltransferase activity|calmodulin binding|nucleus|cytoplasm|regulation of transcription, DNA-templated|zinc ion binding|embryo sac development|pollen development|response to auxin|response to salicylic acid|protein ubiquitination|response to hydrogen peroxide
BnaA03G0073900ZS	-1.57675	Down
BnaA03G0229400ZS	-1.3974	Down	EFL1	Protein ELF4-LIKE 1	GO:0005634,GO:0009649,GO:0042753,GO:0042803,GO:0048511	nucleus|entrainment of circadian clock|positive regulation of circadian rhythm|protein homodimerization activity|rhythmic process
BnaA03G0310300ZS	-4.23243	Down	COL9	Zinc finger protein CONSTANS-LIKE 9	GO:0003700,GO:0005634,GO:0006355,GO:0007623,GO:0008270,GO:0048579	DNA-binding transcription factor activity|nucleus|regulation of transcription, DNA-templated|circadian rhythm|zinc ion binding|negative regulation of long-day photoperiodism, flowering
BnaA03G0368400ZS	-2.0256	Down	ERD7	Protein EARLY-RESPONSIVE TO DEHYDRATION 7, chloroplastic	GO:0005886,GO:0007623,GO:0009409,GO:0009414,GO:0009507,GO:0009644,GO:0009651,GO:0009737	plasma membrane|circadian rhythm|response to cold|response to water deprivation|chloroplast|response to high light intensity|response to salt stress|response to abscisic acid
BnaA03G0408400ZS	-2.32858	Down	APRR1	Two-component response regulator-like APRR1	GO:0000160,GO:0003677,GO:0003700,GO:0005634,GO:0006351,GO:0006355,GO:0007623,GO:0009908,GO:0010031,GO:0010468,GO:0010629	phosphorelay signal transduction system|DNA binding|DNA-binding transcription factor activity|nucleus|transcription, DNA-templated|regulation of transcription, DNA-templated|circadian rhythm|flower development|circumnutation|regulation of gene expression|negative regulation of gene expression	path:bna04712	Circadian rhythm - plant
BnaA03G0461700ZS	-2.88114	Down	NPF7.2	Protein NRT1/ PTR FAMILY 7.2	GO:0005886,GO:0010167,GO:0015112,GO:0015293,GO:0016021,GO:0042128,GO:0046686	plasma membrane|response to nitrate|nitrate transmembrane transporter activity|symporter activity|integral component of membrane|nitrate assimilation|response to cadmium ion
BnaA03G0540900ZS	#NAME?	Down
BnaA04G0030700ZS	-2.78168	Down	BGL	Glucan endo-1,3-beta-glucosidase	GO:0005773,GO:0005975,GO:0006952,GO:0042973	vacuole|carbohydrate metabolic process|defense response|glucan endo-1,3-beta-D-glucosidase activity
BnaA04G0140100ZS	-3.2542	Down		Glycine-rich RNA-binding protein GRP2A	GO:0003723,GO:0005634	RNA binding|nucleus
BnaA04G0150300ZS	-1.93968	Down	PSK2	Phytosulfokines 2	GO:0007275,GO:0008083,GO:0008283,GO:0030154,GO:0031012	multicellular organism development|growth factor activity|cell proliferation|cell differentiation|extracellular matrix
BnaA04G0184500ZS	-1.97648	Down
BnaA04G0257100ZS	-3.07861	Down	DREB2C	Dehydration-responsive element-binding protein 2C	GO:0003700,GO:0005634,GO:0009737,GO:0009738,GO:0010286,GO:0043565,GO:0044212,GO:0045893	DNA-binding transcription factor activity|nucleus|response to abscisic acid|abscisic acid-activated signaling pathway|heat acclimation|sequence-specific DNA binding|transcription regulatory region DNA binding|positive regulation of transcription, DNA-templated
BnaA04G0288700ZS	-1.4465	Down	BAP2	BON1-associated protein 2	GO:0006952,GO:0016020	defense response|membrane
BnaA05G0152700ZS	-2.07679	Down	HIPP41	Heavy metal-associated isoprenylated plant protein 41	GO:0005737,GO:0046872,GO:0070042,GO:0070475	cytoplasm|metal ion binding|rRNA (uridine-N3-)-methyltransferase activity|rRNA base methylation
BnaA05G0155900ZS	-3.82392	Down	ALA6	Phospholipid-transporting ATPase 6	GO:0000139,GO:0000287,GO:0004012,GO:0005524,GO:0005802,GO:0005886,GO:0008270,GO:0009860,GO:0010286,GO:0012505,GO:0016021,GO:0045332,GO:0048194,GO:1905038	Golgi membrane|magnesium ion binding|phospholipid-translocating ATPase activity|ATP binding|trans-Golgi network|plasma membrane|zinc ion binding|pollen tube growth|heat acclimation|endomembrane system|integral component of membrane|phospholipid translocation|Golgi vesicle budding|regulation of membrane lipid metabolic process
BnaA05G0333200ZS	-2.70945	Down	HSFA6b	Heat stress transcription factor A-6b	GO:0000978,GO:0003700,GO:0005634,GO:0005737,GO:0034605,GO:0043565,GO:0061408	RNA polymerase II proximal promoter sequence-specific DNA binding|DNA-binding transcription factor activity|nucleus|cytoplasm|cellular response to heat|sequence-specific DNA binding|positive regulation of transcription from RNA polymerase II promoter in response to heat stress
BnaA05G0349400ZS	-6.94306	Down	JMJ30	Lysine-specific demethylase JMJ30	GO:0003700,GO:0005634,GO:0005737,GO:0007623,GO:0009908,GO:0042752,GO:0046872,GO:0046975,GO:0051213,GO:0070544	DNA-binding transcription factor activity|nucleus|cytoplasm|circadian rhythm|flower development|regulation of circadian rhythm|metal ion binding|histone methyltransferase activity (H3-K36 specific)|dioxygenase activity|histone H3-K36 demethylation
BnaA05G0469700ZS	-2.20934	Down	FAF4	Protein FANTASTIC FOUR 4	GO:0010075	regulation of meristem growth
BnaA06G0180900ZS	-4.49059	Down	LUX	Transcription factor LUX	GO:0003677,GO:0003700,GO:0005634,GO:0007623,GO:0042753	DNA binding|DNA-binding transcription factor activity|nucleus|circadian rhythm|positive regulation of circadian rhythm
BnaA06G0444700ZS	-4.10451	Down
BnaA07G0015400ZS	-3.45856	Down	ADO2	Adagio protein 2	GO:0005634,GO:0005829,GO:0007623,GO:0009637,GO:0009881,GO:0009908,GO:0015030,GO:0016567,GO:0018298,GO:0019005,GO:0042752	nucleus|cytosol|circadian rhythm|response to blue light|photoreceptor activity|flower development|Cajal body|protein ubiquitination|protein-chromophore linkage|SCF ubiquitin ligase complex|regulation of circadian rhythm
BnaA07G0092200ZS	-3.00209	Down	HIPP29	Heavy metal-associated isoprenylated plant protein 29	GO:0030001,GO:0046872	metal ion transport|metal ion binding
BnaA07G0322500ZS	-4.04167	Down	SPAC4H3.01	Uncharacterized J domain-containing protein C4H3.01	GO:0005829,GO:0016558,GO:0030544,GO:0032153,GO:0045040,GO:0051286	cytosol|protein import into peroxisome matrix|Hsp70 protein binding|cell division site|protein import into mitochondrial outer membrane|cell tip
BnaA07G0363200ZS	-1.2514	Down	CML38	Calcium-binding protein CML38	GO:0005509,GO:0005886,GO:0009611	calcium ion binding|plasma membrane|response to wounding	path:bna04626	Plant-pathogen interaction
BnaA08G0138800ZS	-4.04908	Down
BnaA08G0268100ZS	-1.19041	Down
BnaA09G0068200ZS	-1.73435	Down	CBL4	Calcineurin B-like protein 4	GO:0004723,GO:0005509,GO:0005513,GO:0005634,GO:0005737,GO:0005886,GO:0005955,GO:0030007,GO:0042539	calcium-dependent protein serine/threonine phosphatase activity|calcium ion binding|detection of calcium ion|nucleus|cytoplasm|plasma membrane|calcineurin complex|cellular potassium ion homeostasis|hypotonic salinity response
BnaA09G0174400ZS	-1.66792	Down	PCR9	Protein PLANT CADMIUM RESISTANCE 9	GO:0016021	integral component of membrane
BnaA09G0185100ZS	-1.41428	Down	CML37	Calcium-binding protein CML37	GO:0005509,GO:0005634,GO:0005737,GO:0010193,GO:0019722	calcium ion binding|nucleus|cytoplasm|response to ozone|calcium-mediated signaling	path:bna04626	Plant-pathogen interaction
BnaA09G0228800ZS	-1.51803	Down	NIMIN-2	Protein NIM1-INTERACTING 2	GO:0005634,GO:0010112	nucleus|regulation of systemic acquired resistance
BnaA09G0471400ZS	-1.69208	Down	HR3	RPW8-like protein 3	GO:0009620,GO:0009626,GO:0016021,GO:0050832	response to fungus|plant-type hypersensitive response|integral component of membrane|defense response to fungus
BnaC01G0047300ZS	-3.13759	Down
BnaC01G0064100ZS	-2.3978	Down
BnaC01G0229100ZS	-1.93588	Down		L-lactate dehydrogenase B (Fragment)	GO:0004459,GO:0005737,GO:0005975,GO:0019752	L-lactate dehydrogenase activity|cytoplasm|carbohydrate metabolic process|carboxylic acid metabolic process	path:bna00010,path:bna00270,path:bna00620,path:bna00640	Glycolysis / Gluconeogenesis|Cysteine and methionine metabolism|Pyruvate metabolism|Propanoate metabolism
BnaC01G0257400ZS	-2.43492	Down	CIPK4	CBL-interacting serine/threonine-protein kinase 4	GO:0004674,GO:0005524,GO:0005634,GO:0005737,GO:0006468,GO:0035556	protein serine/threonine kinase activity|ATP binding|nucleus|cytoplasm|protein phosphorylation|intracellular signal transduction
BnaC01G0295800ZS	-4.29622	Down	BOA	Transcription factor BOA	GO:0003677,GO:0003700,GO:0005634,GO:0006355,GO:0007623,GO:0009909	DNA binding|DNA-binding transcription factor activity|nucleus|regulation of transcription, DNA-templated|circadian rhythm|regulation of flower development
BnaC02G0236300ZS	-2.10369	Down	SP1L1	Protein SPIRAL1-like 1	GO:0010005,GO:0043622	cortical microtubule, transverse to long axis|cortical microtubule organization
BnaC02G0484200ZS	-4.62488	Down	COL10	Zinc finger protein CONSTANS-LIKE 10	GO:0003700,GO:0005634,GO:0005886,GO:0008270	DNA-binding transcription factor activity|nucleus|plasma membrane|zinc ion binding
BnaC03G0054500ZS	-1.72961	Down	CWINV6	Beta-fructofuranosidase, insoluble isoenzyme CWINV6	GO:0005618,GO:0005975,GO:0048046,GO:0051669	cell wall|carbohydrate metabolic process|apoplast|fructan beta-fructosidase activity	path:bna00052,path:bna00500	Galactose metabolism|Starch and sucrose metabolism
BnaC03G0084200ZS	-2.0343	Down
BnaC03G0371800ZS	-3.87755	Down	COL9	Zinc finger protein CONSTANS-LIKE 9	GO:0003700,GO:0005634,GO:0006355,GO:0007623,GO:0008270,GO:0048579	DNA-binding transcription factor activity|nucleus|regulation of transcription, DNA-templated|circadian rhythm|zinc ion binding|negative regulation of long-day photoperiodism, flowering
BnaC03G0491800ZS	-2.53164	Down	PEX3	Pollen-specific leucine-rich repeat extensin-like protein 3	GO:0005199,GO:0005576,GO:0005618,GO:0071555	structural constituent of cell wall|extracellular region|cell wall|cell wall organization
BnaC03G0491900ZS	-1.89373	Down	MEE14	CCG-binding protein 1	GO:0005634,GO:0005829,GO:0009507,GO:0009793,GO:0010183,GO:0036033,GO:0050832	nucleus|cytosol|chloroplast|embryo development ending in seed dormancy|pollen tube guidance|mediator complex binding|defense response to fungus
BnaC03G0612000ZS	-4.30011	Down	LUX	Transcription factor LUX	GO:0003677,GO:0003700,GO:0005634,GO:0007623,GO:0042753	DNA binding|DNA-binding transcription factor activity|nucleus|circadian rhythm|positive regulation of circadian rhythm
BnaC03G0750400ZS	-4.00985	Down
BnaC04G0214400ZS	-3.9936	Down
BnaC04G0485400ZS	-1.66476	Down
BnaC05G0140300ZS	-2.36247	Down
BnaC05G0353800ZS	-2.64	Down	HSFA6b	Heat stress transcription factor A-6b	GO:0000978,GO:0003700,GO:0005634,GO:0005737,GO:0034605,GO:0043565,GO:0061408	RNA polymerase II proximal promoter sequence-specific DNA binding|DNA-binding transcription factor activity|nucleus|cytoplasm|cellular response to heat|sequence-specific DNA binding|positive regulation of transcription from RNA polymerase II promoter in response to heat stress
BnaC05G0353900ZS	-1.79591	Down	HSFA6b	Heat stress transcription factor A-6b	GO:0000978,GO:0003700,GO:0005634,GO:0005737,GO:0034605,GO:0043565,GO:0061408	RNA polymerase II proximal promoter sequence-specific DNA binding|DNA-binding transcription factor activity|nucleus|cytoplasm|cellular response to heat|sequence-specific DNA binding|positive regulation of transcription from RNA polymerase II promoter in response to heat stress
BnaC05G0378900ZS	-6.94961	Down	JMJ30	Lysine-specific demethylase JMJ30	GO:0003700,GO:0005634,GO:0005737,GO:0007623,GO:0009908,GO:0042752,GO:0046872,GO:0046975,GO:0051213,GO:0070544	DNA-binding transcription factor activity|nucleus|cytoplasm|circadian rhythm|flower development|regulation of circadian rhythm|metal ion binding|histone methyltransferase activity (H3-K36 specific)|dioxygenase activity|histone H3-K36 demethylation
BnaC05G0477700ZS	-2.94947	Down	CYS6	Cysteine proteinase inhibitor 6	GO:0004869,GO:0005576,GO:0005783,GO:0005829,GO:0006952,GO:0006972,GO:0006979,GO:0009409,GO:0009414,GO:0050897	cysteine-type endopeptidase inhibitor activity|extracellular region|endoplasmic reticulum|cytosol|defense response|hyperosmotic response|response to oxidative stress|response to cold|response to water deprivation|cobalt ion binding
BnaC05G0514700ZS	-2.55034	Down	COL9	Zinc finger protein CONSTANS-LIKE 9	GO:0003700,GO:0005634,GO:0006355,GO:0007623,GO:0008270,GO:0048579	DNA-binding transcription factor activity|nucleus|regulation of transcription, DNA-templated|circadian rhythm|zinc ion binding|negative regulation of long-day photoperiodism, flowering
BnaC06G0141900ZS	-3.67447	Down	HIPP41	Heavy metal-associated isoprenylated plant protein 41	GO:0005737,GO:0046872,GO:0070042,GO:0070475	cytoplasm|metal ion binding|rRNA (uridine-N3-)-methyltransferase activity|rRNA base methylation
BnaC07G0141500ZS	-2.03362	Down	HIPP29	Heavy metal-associated isoprenylated plant protein 29	GO:0030001,GO:0046872	metal ion transport|metal ion binding
BnaC07G0312700ZS	-1.23538	Down	GATL10	Probable galacturonosyltransferase-like 10	GO:0000139,GO:0005794,GO:0006979,GO:0016021,GO:0045489,GO:0047262,GO:0071555	Golgi membrane|Golgi apparatus|response to oxidative stress|integral component of membrane|pectin biosynthetic process|polygalacturonate 4-alpha-galacturonosyltransferase activity|cell wall organization
BnaC07G0327300ZS	-3.146	Down	COL10	Zinc finger protein CONSTANS-LIKE 10	GO:0003700,GO:0005634,GO:0005886,GO:0008270	DNA-binding transcription factor activity|nucleus|plasma membrane|zinc ion binding
BnaC07G0374000ZS	-5.13088	Down	DJC76	Chaperone protein dnaJ C76, chloroplastic	GO:0009507	chloroplast
BnaC07G0381000ZS	-2.56872	Down	APRR1	Two-component response regulator-like APRR1	GO:0000160,GO:0003677,GO:0003700,GO:0005634,GO:0006351,GO:0006355,GO:0007623,GO:0009908,GO:0010031,GO:0010468,GO:0010629	phosphorelay signal transduction system|DNA binding|DNA-binding transcription factor activity|nucleus|transcription, DNA-templated|regulation of transcription, DNA-templated|circadian rhythm|flower development|circumnutation|regulation of gene expression|negative regulation of gene expression	path:bna04712	Circadian rhythm - plant
BnaC07G0437700ZS	-2.4491	Down	NPF7.2	Protein NRT1/ PTR FAMILY 7.2	GO:0005886,GO:0010167,GO:0015112,GO:0015293,GO:0016021,GO:0042128,GO:0046686	plasma membrane|response to nitrate|nitrate transmembrane transporter activity|symporter activity|integral component of membrane|nitrate assimilation|response to cadmium ion
BnaC07G0517300ZS	-3.52982	Down
BnaC08G0173800ZS	-1.43862	Down
BnaC08G0450300ZS	-2.88817	Down		Glycine-rich RNA-binding protein GRP1A	GO:0003723,GO:0005634	RNA binding|nucleus
BnaC08G0464800ZS	-1.3276	Down
BnaC09G0066100ZS	-4.11659	Down	APRR1	Two-component response regulator-like APRR1	GO:0000160,GO:0003677,GO:0003700,GO:0005634,GO:0006351,GO:0006355,GO:0007623,GO:0009908,GO:0010031,GO:0010468,GO:0010629	phosphorelay signal transduction system|DNA binding|DNA-binding transcription factor activity|nucleus|transcription, DNA-templated|regulation of transcription, DNA-templated|circadian rhythm|flower development|circumnutation|regulation of gene expression|negative regulation of gene expression	path:bna04712	Circadian rhythm - plant
BnaC09G0211400ZS	-1.01025	Down	CML37	Calcium-binding protein CML37	GO:0005509,GO:0005634,GO:0005737,GO:0010193,GO:0019722	calcium ion binding|nucleus|cytoplasm|response to ozone|calcium-mediated signaling	path:bna04626	Plant-pathogen interaction
BnaC09G0273500ZS	-2.83795	Down
BnaA01G0007600ZS	1.35643	Up	ERF060	Ethylene-responsive transcription factor ERF060	GO:0003700,GO:0005634,GO:0009873,GO:0043565	DNA-binding transcription factor activity|nucleus|ethylene-activated signaling pathway|sequence-specific DNA binding
BnaA01G0008300ZS	2.0257	Up	OXR1	Oxidation resistance protein 1	GO:0005739	mitochondrion
BnaA01G0038200ZS	1.57121	Up	JGB	Protein JINGUBANG	GO:0005634,GO:0005737,GO:0009846	nucleus|cytoplasm|pollen germination
BnaA01G0039400ZS	1.91032	Up	ALDH3I1	Aldehyde dehydrogenase family 3 member I1, chloroplastic	GO:0004028,GO:0004029,GO:0006081,GO:0009414,GO:0009507,GO:0009536,GO:0009737,GO:0009941,GO:0033721,GO:0043878	3-chloroallyl aldehyde dehydrogenase activity|aldehyde dehydrogenase (NAD) activity|cellular aldehyde metabolic process|response to water deprivation|chloroplast|plastid|response to abscisic acid|chloroplast envelope|aldehyde dehydrogenase (NADP+) activity|glyceraldehyde-3-phosphate dehydrogenase (NAD+) (non-phosphorylating) activity	path:bna00010,path:bna00053,path:bna00071,path:bna00280,path:bna00310,path:bna00330,path:bna00340,path:bna00380,path:bna00410,path:bna00561,path:bna00620	Glycolysis / Gluconeogenesis|Ascorbate and aldarate metabolism|Fatty acid degradation|Valine, leucine and isoleucine degradation|Lysine degradation|Arginine and proline metabolism|Histidine metabolism|Tryptophan metabolism|beta-Alanine metabolism|Glycerolipid metabolism|Pyruvate metabolism
BnaA01G0073000ZS	2.47652	Up	MOT1	Molybdate transporter 1	GO:0005739,GO:0005773,GO:0015098,GO:0015689,GO:0016021,GO:0031966	mitochondrion|vacuole|molybdate ion transmembrane transporter activity|molybdate ion transport|integral component of membrane|mitochondrial membrane
BnaA01G0210500ZS	2.71609	Up	PSBO2	Oxygen-evolving enhancer protein 1-2, chloroplastic	GO:0008266,GO:0009507,GO:0009534,GO:0009535,GO:0009570,GO:0009579,GO:0009654,GO:0010205,GO:0010207,GO:0010242,GO:0010287,GO:0019684,GO:0031977,GO:0035304,GO:0042549	poly(U) RNA binding|chloroplast|chloroplast thylakoid|chloroplast thylakoid membrane|chloroplast stroma|thylakoid|photosystem II oxygen evolving complex|photoinhibition|photosystem II assembly|oxygen evolving activity|plastoglobule|photosynthesis, light reaction|thylakoid lumen|regulation of protein dephosphorylation|photosystem II stabilization	path:bna00195	Photosynthesis
BnaA01G0275500ZS	1.67947	Up	FD2	Ferredoxin-2, chloroplastic	GO:0009055,GO:0009507,GO:0009643,GO:0009767,GO:0046872,GO:0051537	electron transfer activity|chloroplast|photosynthetic acclimation|photosynthetic electron transport chain|metal ion binding|2 iron, 2 sulfur cluster binding	path:bna00195	Photosynthesis
BnaA01G0304000ZS	4.96763	Up	MIP1B	B-box domain protein 31	GO:0003700,GO:0005634,GO:0006355,GO:0007623,GO:0008270,GO:0009909,GO:0010224,GO:0030674	DNA-binding transcription factor activity|nucleus|regulation of transcription, DNA-templated|circadian rhythm|zinc ion binding|regulation of flower development|response to UV-B|protein binding, bridging
BnaA01G0349500ZS	1.23231	Up	SPA3	Protein SPA1-RELATED 3	GO:0004672,GO:0005524,GO:0005634,GO:0009585,GO:0042802	protein kinase activity|ATP binding|nucleus|red, far-red light phototransduction|identical protein binding
BnaA02G0069100ZS	4.62874	Up	RVE1	Protein REVEILLE 1	GO:0003677,GO:0003700,GO:0005634,GO:0006355,GO:0007623,GO:0009734,GO:0010600	DNA binding|DNA-binding transcription factor activity|nucleus|regulation of transcription, DNA-templated|circadian rhythm|auxin-activated signaling pathway|regulation of auxin biosynthetic process
BnaA02G0081300ZS	2.62382	Up	DTX52	Protein DETOXIFICATION 52	GO:0005770,GO:0006855,GO:0010015,GO:0010150,GO:0015238,GO:0015297,GO:0016021,GO:0031902,GO:0055072	late endosome|drug transmembrane transport|root morphogenesis|leaf senescence|drug transmembrane transporter activity|antiporter activity|integral component of membrane|late endosome membrane|iron ion homeostasis
BnaA02G0118500ZS	1.78338	Up
BnaA02G0168200ZS	2.43563	Up	THI2	Thionin	GO:0006952,GO:0090729	defense response|toxin activity
BnaA02G0204800ZS	4.48568	Up
BnaA02G0271600ZS	7.46885	Up	HKT1	Sodium transporter HKT1	GO:0005886,GO:0006813,GO:0006814,GO:0006970,GO:0008324,GO:0009651,GO:0015079,GO:0015081,GO:0016021	plasma membrane|potassium ion transport|sodium ion transport|response to osmotic stress|cation transmembrane transporter activity|response to salt stress|potassium ion transmembrane transporter activity|sodium ion transmembrane transporter activity|integral component of membrane
BnaA02G0335900ZS	1.99516	Up	CYP71B23	Cytochrome P450 71B23	GO:0005506,GO:0016020,GO:0016021,GO:0016709,GO:0020037	iron ion binding|membrane|integral component of membrane|oxidoreductase activity, acting on paired donors, with incorporation or reduction of molecular oxygen, NAD(P)H as one donor, and incorporation of one atom of oxygen|heme binding
BnaA02G0345900ZS	1.59214	Up	LHCB2.4	Chlorophyll a-b binding protein 2.4, chloroplastic	GO:0009269,GO:0009409,GO:0009416,GO:0009517,GO:0009522,GO:0009523,GO:0009535,GO:0009579,GO:0009637,GO:0009644,GO:0009645,GO:0009768,GO:0009769,GO:0009941,GO:0010114,GO:0010218,GO:0010287,GO:0016021,GO:0016168,GO:0018298,GO:0030104,GO:0046872,GO:0071215,GO:0090333,GO:1903428	response to desiccation|response to cold|response to light stimulus|PSII associated light-harvesting complex II|photosystem I|photosystem II|chloroplast thylakoid membrane|thylakoid|response to blue light|response to high light intensity|response to low light intensity stimulus|photosynthesis, light harvesting in photosystem I|photosynthesis, light harvesting in photosystem II|chloroplast envelop…	path:bna00196	Photosynthesis - antenna proteins
BnaA02G0400100ZS	3.14264	Up	COR2	Non-functional NADPH-dependent codeinone reductase 2	GO:0005829,GO:0016491	cytosol|oxidoreductase activity
BnaA02G0400200ZS	2.59553	Up	CDF1	Cyclic dof factor 1	GO:0000978,GO:0001210,GO:0003677,GO:0003700,GO:0005634,GO:0006355,GO:0009658,GO:0009908,GO:0010228,GO:0043565,GO:0045892,GO:0046872,GO:0048510	RNA polymerase II proximal promoter sequence-specific DNA binding|transcriptional repressor activity, metal ion regulated sequence-specific DNA binding|DNA binding|DNA-binding transcription factor activity|nucleus|regulation of transcription, DNA-templated|chloroplast organization|flower development|vegetative to reproductive phase transition of meristem|sequence-specific DNA binding|negative reg…	path:bna04712	Circadian rhythm - plant
BnaA03G0073500ZS	1.93072	Up	RVE1	Protein REVEILLE 1	GO:0003677,GO:0003700,GO:0005634,GO:0006355,GO:0007623,GO:0009734,GO:0010600	DNA binding|DNA-binding transcription factor activity|nucleus|regulation of transcription, DNA-templated|circadian rhythm|auxin-activated signaling pathway|regulation of auxin biosynthetic process
BnaA03G0090200ZS	2.06188	Up
BnaA03G0311700ZS	2.65853	Up	DTX43	Protein DETOXIFICATION 43	GO:0005215,GO:0005886,GO:0006879,GO:0009737,GO:0015137,GO:0015297,GO:0016021,GO:0016036,GO:0030001,GO:0046873,GO:0055072,GO:0071281,GO:0071369,GO:0071732	transporter activity|plasma membrane|cellular iron ion homeostasis|response to abscisic acid|citrate transmembrane transporter activity|antiporter activity|integral component of membrane|cellular response to phosphate starvation|metal ion transport|metal ion transmembrane transporter activity|iron ion homeostasis|cellular response to iron ion|cellular response to ethylene stimulus|cellular respon…
BnaA03G0516100ZS	1.47887	Up	AHA2	ATPase 2, plasma membrane-type	GO:0000287,GO:0005524,GO:0005886,GO:0008553,GO:0015991,GO:0016021,GO:0051453,GO:0120029,GO:1902600	magnesium ion binding|ATP binding|plasma membrane|proton-exporting ATPase activity, phosphorylative mechanism|ATP hydrolysis coupled proton transport|integral component of membrane|regulation of intracellular pH|proton export across plasma membrane|proton transmembrane transport	path:bna00190	Oxidative phosphorylation
BnaA04G0052400ZS	2.07834	Up	UVR8	Ultraviolet-B receptor UVR8	GO:0000785,GO:0003682,GO:0005085,GO:0005634,GO:0005829,GO:0009411,GO:0009649,GO:0009881,GO:0010224,GO:0018298,GO:0042802,GO:0042803	chromatin|chromatin binding|guanyl-nucleotide exchange factor activity|nucleus|cytosol|response to UV|entrainment of circadian clock|photoreceptor activity|response to UV-B|protein-chromophore linkage|identical protein binding|protein homodimerization activity
BnaA04G0099800ZS	3.40292	Up	GAT1_2.1	Putative glutamine amidotransferase GAT1_2.1	GO:0006541,GO:0016740,GO:0016787,GO:2000032	glutamine metabolic process|transferase activity|hydrolase activity|regulation of secondary shoot formation
BnaA04G0189000ZS	2.18924	Up	At2g29310	Tropinone reductase homolog At2g29310	GO:0016491	oxidoreductase activity	path:bna00960	Tropane, piperidine and pyridine alkaloid biosynthesis
BnaA04G0205800ZS	4.93314	Up	BBX25	B-box zinc finger protein 25	GO:0003700,GO:0005634,GO:0006355,GO:0008270,GO:0009640,GO:0010100	DNA-binding transcription factor activity|nucleus|regulation of transcription, DNA-templated|zinc ion binding|photomorphogenesis|negative regulation of photomorphogenesis
BnaA04G0245500ZS	1.7108	Up	CAX1	Vacuolar cation/proton exchanger 1	GO:0005773,GO:0006816,GO:0006874,GO:0006882,GO:0009631,GO:0009651,GO:0009705,GO:0015369,GO:0016020,GO:0016021,GO:0030026,GO:0055062,GO:0070588	vacuole|calcium ion transport|cellular calcium ion homeostasis|cellular zinc ion homeostasis|cold acclimation|response to salt stress|plant-type vacuole membrane|calcium:proton antiporter activity|membrane|integral component of membrane|cellular manganese ion homeostasis|phosphate ion homeostasis|calcium ion transmembrane transport
BnaA04G0292100ZS	2.32656	Up
BnaA05G0006700ZS	2.73953	Up	GOLS1	Galactinol synthase 1	GO:0005737,GO:0006012,GO:0006979,GO:0009408,GO:0009409,GO:0009414,GO:0009644,GO:0009651,GO:0009737,GO:0042542,GO:0046872,GO:0047216	cytoplasm|galactose metabolic process|response to oxidative stress|response to heat|response to cold|response to water deprivation|response to high light intensity|response to salt stress|response to abscisic acid|response to hydrogen peroxide|metal ion binding|inositol 3-alpha-galactosyltransferase activity	path:bna00052	Galactose metabolism
BnaA05G0011000ZS	2.27833	Up	CCA1	Protein CCA1	GO:0003677,GO:0003700,GO:0005634,GO:0007623,GO:0009409,GO:0009651,GO:0009723,GO:0009733,GO:0009737,GO:0009739,GO:0009751,GO:0009753,GO:0010243,GO:0010468,GO:0042754,GO:0043496,GO:0043565,GO:0045892,GO:0045893,GO:0046686,GO:0048574	DNA binding|DNA-binding transcription factor activity|nucleus|circadian rhythm|response to cold|response to salt stress|response to ethylene|response to auxin|response to abscisic acid|response to gibberellin|response to salicylic acid|response to jasmonic acid|response to organonitrogen compound|regulation of gene expression|negative regulation of circadian rhythm|regulation of protein homodimer…
BnaA05G0126100ZS	1.82016	Up	BBX25	B-box zinc finger protein 25	GO:0003700,GO:0005634,GO:0006355,GO:0008270,GO:0009640,GO:0010100	DNA-binding transcription factor activity|nucleus|regulation of transcription, DNA-templated|zinc ion binding|photomorphogenesis|negative regulation of photomorphogenesis
BnaA05G0173400ZS	3.56229	Up	DTX42	Protein DETOXIFICATION 42	GO:0005886,GO:0010044,GO:0015137,GO:0015297,GO:0015746,GO:0016021	plasma membrane|response to aluminum ion|citrate transmembrane transporter activity|antiporter activity|citrate transport|integral component of membrane
BnaA05G0383200ZS	2.32911	Up	HYH	Transcription factor HY5-like	GO:0003677,GO:0003700,GO:0005634,GO:0009585,GO:0010224,GO:0080167	DNA binding|DNA-binding transcription factor activity|nucleus|red, far-red light phototransduction|response to UV-B|response to karrikin	path:bna04712	Circadian rhythm - plant
BnaA05G0426100ZS	1.68737	Up	LNK3	Protein LNK3	GO:0007623	circadian rhythm
BnaA05G0440700ZS	1.83305	Up	RVE8	Protein REVEILLE 8	GO:0003700,GO:0005634,GO:0006355,GO:0009651,GO:0009723,GO:0009733,GO:0009737,GO:0009739,GO:0009751,GO:0009753,GO:0010628,GO:0032922,GO:0042752,GO:0042753,GO:0043565,GO:0043966,GO:0046686,GO:0048573	DNA-binding transcription factor activity|nucleus|regulation of transcription, DNA-templated|response to salt stress|response to ethylene|response to auxin|response to abscisic acid|response to gibberellin|response to salicylic acid|response to jasmonic acid|positive regulation of gene expression|circadian regulation of gene expression|regulation of circadian rhythm|positive regulation of circadi…
BnaA06G0037100ZS	3.18095	Up	ATL75	RING-H2 finger protein ATL75	GO:0016021,GO:0016567,GO:0016740,GO:0046872	integral component of membrane|protein ubiquitination|transferase activity|metal ion binding
BnaA06G0112600ZS	1.60276	Up	LUP2	Amyrin synthase LUP2	GO:0016104,GO:0042300	triterpenoid biosynthetic process|beta-amyrin synthase activity
BnaA06G0325100ZS	2.54098	Up	SLAH3	S-type anion channel SLAH3	GO:0005886,GO:0006821,GO:0006873,GO:0008308,GO:0009414,GO:0009651,GO:0016021	plasma membrane|chloride transport|cellular ion homeostasis|voltage-gated anion channel activity|response to water deprivation|response to salt stress|integral component of membrane
BnaA06G0415500ZS	3.62301	Up	TDT	Tonoplast dicarboxylate transporter	GO:0005773,GO:0005774,GO:0006814,GO:0015140,GO:0015743,GO:0016021,GO:0051453	vacuole|vacuolar membrane|sodium ion transport|malate transmembrane transporter activity|malate transport|integral component of membrane|regulation of intracellular pH
BnaA06G0434400ZS	1.61075	Up	TUFA	Elongation factor Tu, chloroplastic	GO:0003746,GO:0003924,GO:0005525,GO:0005634,GO:0005730,GO:0005739,GO:0006414,GO:0009295,GO:0009507,GO:0009534,GO:0009535,GO:0009536,GO:0009570,GO:0009941,GO:0016020,GO:0048046,GO:0070125	translation elongation factor activity|GTPase activity|GTP binding|nucleus|nucleolus|mitochondrion|translational elongation|nucleoid|chloroplast|chloroplast thylakoid|chloroplast thylakoid membrane|plastid|chloroplast stroma|chloroplast envelope|membrane|apoplast|mitochondrial translational elongation
BnaA07G0023000ZS	1.38823	Up	SAUR10	Protein SMALL AUXIN UP-REGULATED RNA 10	GO:0009641,GO:0009733,GO:0009741,GO:0010202,GO:0051510,GO:0060560	shade avoidance|response to auxin|response to brassinosteroid|response to low fluence red light stimulus|regulation of unidimensional cell growth|developmental growth involved in morphogenesis	path:bna04075	Plant hormone signal transduction
BnaA07G0072600ZS	2.80883	Up	At3g24230	Probable pectate lyase 9	GO:0030570,GO:0045490,GO:0046872	pectate lyase activity|pectin catabolic process|metal ion binding	path:bna00040	Pentose and glucuronate interconversions
BnaA07G0114400ZS	1.63397	Up
BnaA07G0188800ZS	2.10917	Up	LNK2	Protein LNK2	GO:0005634,GO:0048511	nucleus|rhythmic process
BnaA07G0189800ZS	5.34437	Up	POT5	Potassium transporter 5	GO:0005886,GO:0006813,GO:0009674,GO:0010107,GO:0015079,GO:0016020,GO:0016021	plasma membrane|potassium ion transport|potassium:sodium symporter activity|potassium ion import|potassium ion transmembrane transporter activity|membrane|integral component of membrane
BnaA07G0379900ZS	1.53597	Up	PSBR	Photosystem II 10 kDa polypeptide, chloroplastic	GO:0009535,GO:0009654,GO:0015979	chloroplast thylakoid membrane|photosystem II oxygen evolving complex|photosynthesis	path:bna00195	Photosynthesis
BnaA08G0014000ZS	1.94613	Up	MSL4	Mechanosensitive ion channel protein 4	GO:0005886,GO:0006820,GO:0008381,GO:0016021	plasma membrane|anion transport|mechanosensitive ion channel activity|integral component of membrane
BnaA08G0050200ZS	2.37198	Up	PSBS	Photosystem II 22 kDa protein, chloroplastic	GO:0009507,GO:0009517,GO:0009523,GO:0009534,GO:0009535,GO:0009579,GO:0010027,GO:0010196,GO:0015979,GO:0016020,GO:0016021,GO:0016168,GO:0019904,GO:0051738,GO:0080167	chloroplast|PSII associated light-harvesting complex II|photosystem II|chloroplast thylakoid|chloroplast thylakoid membrane|thylakoid|thylakoid membrane organization|nonphotochemical quenching|photosynthesis|membrane|integral component of membrane|chlorophyll binding|protein domain specific binding|xanthophyll binding|response to karrikin	path:bna00195	Photosynthesis
BnaA08G0093100ZS	2.68594	Up	At4g15430	CSC1-like protein At4g15430	GO:0005227,GO:0005886,GO:0016021	calcium activated cation channel activity|plasma membrane|integral component of membrane
BnaA08G0116700ZS	2.1134	Up	POT9	Potassium transporter 9	GO:0005886,GO:0006813,GO:0015079,GO:0016020,GO:0016021	plasma membrane|potassium ion transport|potassium ion transmembrane transporter activity|membrane|integral component of membrane
BnaA08G0167600ZS	1.88665	Up	MIP1B	B-box domain protein 31	GO:0003700,GO:0005634,GO:0006355,GO:0007623,GO:0008270,GO:0009909,GO:0010224,GO:0030674	DNA-binding transcription factor activity|nucleus|regulation of transcription, DNA-templated|circadian rhythm|zinc ion binding|regulation of flower development|response to UV-B|protein binding, bridging
BnaA08G0180900ZS	1.17544	Up	CHX17	Cation/H(+) antiporter 17	GO:0005770,GO:0006623,GO:0006813,GO:0006885,GO:0012505,GO:0015299,GO:0016021	late endosome|protein targeting to vacuole|potassium ion transport|regulation of pH|endomembrane system|solute:proton antiporter activity|integral component of membrane
BnaA08G0198700ZS	4.38002	Up	BBX19	B-box zinc finger protein 19	GO:0005634,GO:0006355,GO:0008270,GO:0009640,GO:0010100	nucleus|regulation of transcription, DNA-templated|zinc ion binding|photomorphogenesis|negative regulation of photomorphogenesis
BnaA08G0286200ZS	2.92951	Up	FD1	Ferredoxin-1, chloroplastic	GO:0009055,GO:0009507,GO:0009570,GO:0046872,GO:0051537,GO:0080167	electron transfer activity|chloroplast|chloroplast stroma|metal ion binding|2 iron, 2 sulfur cluster binding|response to karrikin	path:bna00195	Photosynthesis
BnaA09G0035900ZS	2.14838	Up	PHT2-1	Inorganic phosphate transporter 2-1, chloroplastic	GO:0005315,GO:0005887,GO:0006817,GO:0009507,GO:0009673,GO:0009706,GO:0009941,GO:0015293,GO:0035435	inorganic phosphate transmembrane transporter activity|integral component of plasma membrane|phosphate ion transport|chloroplast|low-affinity phosphate transmembrane transporter activity|chloroplast inner membrane|chloroplast envelope|symporter activity|phosphate ion transmembrane transport
BnaA09G0046000ZS	1.526	Up	AVT6A	Amino acid transporter AVT6A	GO:0003333,GO:0005773,GO:0005774,GO:0015171,GO:0016021	amino acid transmembrane transport|vacuole|vacuolar membrane|amino acid transmembrane transporter activity|integral component of membrane
BnaA09G0069900ZS	2.71157	Up
BnaA09G0255800ZS	1.60065	Up	BLUS1	Serine/threonine-protein kinase BLUS1	GO:0004674,GO:0005524,GO:0005737,GO:0005829,GO:0023014,GO:0031098,GO:0032147,GO:0046872,GO:1902456	protein serine/threonine kinase activity|ATP binding|cytoplasm|cytosol|signal transduction by protein phosphorylation|stress-activated protein kinase signaling cascade|activation of protein kinase activity|metal ion binding|regulation of stomatal opening
BnaA09G0519000ZS	2.28498	Up
BnaA09G0594000ZS	1.72205	Up	MIPS	Inositol-3-phosphate synthase	GO:0004512,GO:0005737,GO:0006021,GO:0008654	inositol-3-phosphate synthase activity|cytoplasm|inositol biosynthetic process|phospholipid biosynthetic process	path:bna00562	Inositol phosphate metabolism
BnaA09G0639700ZS	1.68462	Up	BZIP8	Basic leucine zipper 8	GO:0003677,GO:0003700,GO:0005634,GO:0042803	DNA binding|DNA-binding transcription factor activity|nucleus|protein homodimerization activity
BnaA09G0658400ZS	2.89157	Up	GSTU18	Glutathione S-transferase U18	GO:0004364,GO:0005737,GO:0005829,GO:0006749,GO:0009407	glutathione transferase activity|cytoplasm|cytosol|glutathione metabolic process|toxin catabolic process	path:bna00480	Glutathione metabolism
BnaA10G0008600ZS	3.2335	Up	LHY	Protein LHY	GO:0003700,GO:0005634,GO:0006355,GO:0007623,GO:0009409,GO:0009651,GO:0009723,GO:0009733,GO:0009737,GO:0009739,GO:0009751,GO:0009753,GO:0042752,GO:0042754,GO:0043433,GO:0044212,GO:0046686,GO:0048574	DNA-binding transcription factor activity|nucleus|regulation of transcription, DNA-templated|circadian rhythm|response to cold|response to salt stress|response to ethylene|response to auxin|response to abscisic acid|response to gibberellin|response to salicylic acid|response to jasmonic acid|regulation of circadian rhythm|negative regulation of circadian rhythm|negative regulation of DNA-binding …	path:bna04712	Circadian rhythm - plant
BnaA10G0161400ZS	2.29842	Up	STOP2	Protein SENSITIVE TO PROTON RHIZOTOXICITY 2	GO:0003676,GO:0003700,GO:0005634,GO:0006355,GO:0010044,GO:0010200,GO:0010447,GO:0046872	nucleic acid binding|DNA-binding transcription factor activity|nucleus|regulation of transcription, DNA-templated|response to aluminum ion|response to chitin|response to acidic pH|metal ion binding
BnaA10G0161500ZS	1.31799	Up	STOP2	Protein SENSITIVE TO PROTON RHIZOTOXICITY 2	GO:0003676,GO:0003700,GO:0005634,GO:0006355,GO:0010044,GO:0010200,GO:0010447,GO:0046872	nucleic acid binding|DNA-binding transcription factor activity|nucleus|regulation of transcription, DNA-templated|response to aluminum ion|response to chitin|response to acidic pH|metal ion binding
BnaA10G0195900ZS	4.47995	Up	RVE1	Protein REVEILLE 1	GO:0003677,GO:0003700,GO:0005634,GO:0006355,GO:0007623,GO:0009734,GO:0010600	DNA binding|DNA-binding transcription factor activity|nucleus|regulation of transcription, DNA-templated|circadian rhythm|auxin-activated signaling pathway|regulation of auxin biosynthetic process
BnaA10G0258200ZS	1.88551	Up	LNK4	Protein LNK4	GO:0080167	response to karrikin
BnaC01G0008700ZS	2.23365	Up	ERF060	Ethylene-responsive transcription factor ERF060	GO:0003700,GO:0005634,GO:0009873,GO:0043565	DNA-binding transcription factor activity|nucleus|ethylene-activated signaling pathway|sequence-specific DNA binding
BnaC01G0009600ZS	1.92048	Up	OXR1	Oxidation resistance protein 1	GO:0005739	mitochondrion
BnaC01G0120200ZS	3.04597	Up	At1g17350	Probable complex I intermediate-associated protein 30	GO:0005739,GO:0005747,GO:0006120,GO:0032981,GO:0051082	mitochondrion|mitochondrial respiratory chain complex I|mitochondrial electron transport, NADH to ubiquinone|mitochondrial respiratory chain complex I assembly|unfolded protein binding
BnaC01G0249900ZS	1.91824	Up	MIP1A	B-box domain protein 30	GO:0005634,GO:0007623,GO:0008270,GO:0009909,GO:0030674	nucleus|circadian rhythm|zinc ion binding|regulation of flower development|protein binding, bridging
BnaC01G0376400ZS	2.62093	Up	MIP1B	B-box domain protein 31	GO:0003700,GO:0005634,GO:0006355,GO:0007623,GO:0008270,GO:0009909,GO:0010224,GO:0030674	DNA-binding transcription factor activity|nucleus|regulation of transcription, DNA-templated|circadian rhythm|zinc ion binding|regulation of flower development|response to UV-B|protein binding, bridging
BnaC02G0079400ZS	3.49443	Up	RVE1	Protein REVEILLE 1	GO:0003677,GO:0003700,GO:0005634,GO:0006355,GO:0007623,GO:0009734,GO:0010600	DNA binding|DNA-binding transcription factor activity|nucleus|regulation of transcription, DNA-templated|circadian rhythm|auxin-activated signaling pathway|regulation of auxin biosynthetic process
BnaC02G0206900ZS	2.09054	Up	GAT1_2.1	Putative glutamine amidotransferase GAT1_2.1	GO:0006541,GO:0016740,GO:0016787,GO:2000032	glutamine metabolic process|transferase activity|hydrolase activity|regulation of secondary shoot formation
BnaC02G0246900ZS	1.5156	Up	At1g70260	WAT1-related protein At1g70260	GO:0005783,GO:0005886,GO:0016021,GO:0022857,GO:1900150,GO:1900425,GO:1902289	endoplasmic reticulum|plasma membrane|integral component of membrane|transmembrane transporter activity|regulation of defense response to fungus|negative regulation of defense response to bacterium|negative regulation of defense response to oomycetes
BnaC02G0279200ZS	2.21763	Up
BnaC02G0368700ZS	6.71459	Up	HKT1	Sodium transporter HKT1	GO:0005886,GO:0006813,GO:0006814,GO:0006970,GO:0008324,GO:0009651,GO:0015079,GO:0015081,GO:0016021	plasma membrane|potassium ion transport|sodium ion transport|response to osmotic stress|cation transmembrane transporter activity|response to salt stress|potassium ion transmembrane transporter activity|sodium ion transmembrane transporter activity|integral component of membrane
BnaC03G0001300ZS	3.51617	Up	LHY	Protein LHY	GO:0003700,GO:0005634,GO:0006355,GO:0007623,GO:0009409,GO:0009651,GO:0009723,GO:0009733,GO:0009737,GO:0009739,GO:0009751,GO:0009753,GO:0042752,GO:0042754,GO:0043433,GO:0044212,GO:0046686,GO:0048574	DNA-binding transcription factor activity|nucleus|regulation of transcription, DNA-templated|circadian rhythm|response to cold|response to salt stress|response to ethylene|response to auxin|response to abscisic acid|response to gibberellin|response to salicylic acid|response to jasmonic acid|regulation of circadian rhythm|negative regulation of circadian rhythm|negative regulation of DNA-binding …	path:bna04712	Circadian rhythm - plant
BnaC03G0020400ZS	2.54263	Up
BnaC03G0062600ZS	1.47412	Up	CHLH	Magnesium-chelatase subunit ChlH, chloroplastic	GO:0005524,GO:0005739,GO:0009507,GO:0009570,GO:0009706,GO:0010007,GO:0015979,GO:0015995,GO:0016851	ATP binding|mitochondrion|chloroplast|chloroplast stroma|chloroplast inner membrane|magnesium chelatase complex|photosynthesis|chlorophyll biosynthetic process|magnesium chelatase activity	path:bna00860	Porphyrin and chlorophyll metabolism
BnaC03G0083700ZS	2.97171	Up	RVE1	Protein REVEILLE 1	GO:0003677,GO:0003700,GO:0005634,GO:0006355,GO:0007623,GO:0009734,GO:0010600	DNA binding|DNA-binding transcription factor activity|nucleus|regulation of transcription, DNA-templated|circadian rhythm|auxin-activated signaling pathway|regulation of auxin biosynthetic process
BnaC03G0096200ZS	2.07479	Up	SULTR3	Probable sulfate transporter 3.5	GO:0008271,GO:0015116,GO:0015293,GO:0015301,GO:0016021	secondary active sulfate transmembrane transporter activity|sulfate transmembrane transporter activity|symporter activity|anion:anion antiporter activity|integral component of membrane
BnaC03G0191900ZS	1.54917	Up	CAB1	Chlorophyll a-b binding protein 1, chloroplastic	GO:0009522,GO:0009523,GO:0009535,GO:0009765,GO:0016021,GO:0016168,GO:0018298,GO:0046872	photosystem I|photosystem II|chloroplast thylakoid membrane|photosynthesis, light harvesting|integral component of membrane|chlorophyll binding|protein-chromophore linkage|metal ion binding	path:bna00196	Photosynthesis - antenna proteins
BnaC03G0213000ZS	1.28423	Up	At3g10130	Heme-binding-like protein At3g10130, chloroplastic	GO:0009507,GO:0009535,GO:0010287,GO:0020037	chloroplast|chloroplast thylakoid membrane|plastoglobule|heme binding
BnaC03G0370700ZS	1.83545	Up	CML3	Calmodulin-like protein 3	GO:0005509,GO:0005777	calcium ion binding|peroxisome	path:bna04626	Plant-pathogen interaction
BnaC03G0420300ZS	1.8584	Up	PME67	Probable pectinesterase 67	GO:0005576,GO:0005618,GO:0030599,GO:0042545,GO:0045330,GO:0045490	extracellular region|cell wall|pectinesterase activity|cell wall modification|aspartyl esterase activity|pectin catabolic process
BnaC03G0800600ZS	2.33979	Up	MSL4	Mechanosensitive ion channel protein 4	GO:0005886,GO:0006820,GO:0008381,GO:0016021	plasma membrane|anion transport|mechanosensitive ion channel activity|integral component of membrane
BnaC04G0008000ZS	4.01366	Up	GOLS1	Galactinol synthase 1	GO:0005737,GO:0006012,GO:0006979,GO:0009408,GO:0009409,GO:0009414,GO:0009644,GO:0009651,GO:0009737,GO:0042542,GO:0046872,GO:0047216	cytoplasm|galactose metabolic process|response to oxidative stress|response to heat|response to cold|response to water deprivation|response to high light intensity|response to salt stress|response to abscisic acid|response to hydrogen peroxide|metal ion binding|inositol 3-alpha-galactosyltransferase activity	path:bna00052	Galactose metabolism
BnaC04G0011300ZS	2.28249	Up	CCA1	Protein CCA1	GO:0003677,GO:0003700,GO:0005634,GO:0007623,GO:0009409,GO:0009651,GO:0009723,GO:0009733,GO:0009737,GO:0009739,GO:0009751,GO:0009753,GO:0010243,GO:0010468,GO:0042754,GO:0043496,GO:0043565,GO:0045892,GO:0045893,GO:0046686,GO:0048574	DNA binding|DNA-binding transcription factor activity|nucleus|circadian rhythm|response to cold|response to salt stress|response to ethylene|response to auxin|response to abscisic acid|response to gibberellin|response to salicylic acid|response to jasmonic acid|response to organonitrogen compound|regulation of gene expression|negative regulation of circadian rhythm|regulation of protein homodimer…
BnaC04G0011800ZS	2.65306	Up	APRR9	Two-component response regulator-like APRR9	GO:0000160,GO:0003677,GO:0005634,GO:0006355,GO:0007623,GO:0010017,GO:0045892	phosphorelay signal transduction system|DNA binding|nucleus|regulation of transcription, DNA-templated|circadian rhythm|red or far-red light signaling pathway|negative regulation of transcription, DNA-templated
BnaC04G0084100ZS	1.51404	Up	CAX1	Vacuolar cation/proton exchanger 1	GO:0005773,GO:0006816,GO:0006874,GO:0006882,GO:0009631,GO:0009651,GO:0009705,GO:0015369,GO:0016020,GO:0016021,GO:0030026,GO:0055062,GO:0070588	vacuole|calcium ion transport|cellular calcium ion homeostasis|cellular zinc ion homeostasis|cold acclimation|response to salt stress|plant-type vacuole membrane|calcium:proton antiporter activity|membrane|integral component of membrane|cellular manganese ion homeostasis|phosphate ion homeostasis|calcium ion transmembrane transport
BnaC04G0126500ZS	6.30174	Up
BnaC04G0174000ZS	3.11333	Up	RPT2	Root phototropism protein 2	GO:0005634,GO:0005737,GO:0007165,GO:0009638,GO:0016567	nucleus|cytoplasm|signal transduction|phototropism|protein ubiquitination
BnaC04G0183000ZS	1.29883	Up	ANTR1	Sodium-dependent phosphate transport protein 1, chloroplastic	GO:0005315,GO:0006814,GO:0009416,GO:0009535,GO:0009536,GO:0009579,GO:0009624,GO:0015293,GO:0016021	inorganic phosphate transmembrane transporter activity|sodium ion transport|response to light stimulus|chloroplast thylakoid membrane|plastid|thylakoid|response to nematode|symporter activity|integral component of membrane
BnaC04G0458700ZS	1.52726	Up	At2g24580	Probable sarcosine oxidase	GO:0008115,GO:0046653	sarcosine oxidase activity|tetrahydrofolate metabolic process	path:bna00260,path:bna00310,path:bna04146	Glycine, serine and threonine metabolism|Lysine degradation|Peroxisome
BnaC04G0512400ZS	3.60573	Up	BBX25	B-box zinc finger protein 25	GO:0003700,GO:0005634,GO:0006355,GO:0008270,GO:0009640,GO:0010100	DNA-binding transcription factor activity|nucleus|regulation of transcription, DNA-templated|zinc ion binding|photomorphogenesis|negative regulation of photomorphogenesis
BnaC04G0560400ZS	1.53666	Up	CAX1	Vacuolar cation/proton exchanger 1	GO:0005773,GO:0006816,GO:0006874,GO:0006882,GO:0009631,GO:0009651,GO:0009705,GO:0015369,GO:0016020,GO:0016021,GO:0030026,GO:0055062,GO:0070588	vacuole|calcium ion transport|cellular calcium ion homeostasis|cellular zinc ion homeostasis|cold acclimation|response to salt stress|plant-type vacuole membrane|calcium:proton antiporter activity|membrane|integral component of membrane|cellular manganese ion homeostasis|phosphate ion homeostasis|calcium ion transmembrane transport
BnaC05G0009300ZS	2.63473	Up	CIPK9	CBL-interacting serine/threonine-protein kinase 9	GO:0004674,GO:0005524,GO:0005634,GO:0005737,GO:0007165,GO:0009409,GO:0009611,GO:0009651,GO:0010555,GO:0043266,GO:0051365,GO:0055075	protein serine/threonine kinase activity|ATP binding|nucleus|cytoplasm|signal transduction|response to cold|response to wounding|response to salt stress|response to mannitol|regulation of potassium ion transport|cellular response to potassium ion starvation|potassium ion homeostasis
BnaC05G0010100ZS	4.12537	Up	LHY	Protein LHY	GO:0003700,GO:0005634,GO:0006355,GO:0007623,GO:0009409,GO:0009651,GO:0009723,GO:0009733,GO:0009737,GO:0009739,GO:0009751,GO:0009753,GO:0042752,GO:0042754,GO:0043433,GO:0044212,GO:0046686,GO:0048574	DNA-binding transcription factor activity|nucleus|regulation of transcription, DNA-templated|circadian rhythm|response to cold|response to salt stress|response to ethylene|response to auxin|response to abscisic acid|response to gibberellin|response to salicylic acid|response to jasmonic acid|regulation of circadian rhythm|negative regulation of circadian rhythm|negative regulation of DNA-binding …	path:bna04712	Circadian rhythm - plant
BnaC05G0204700ZS	2.56756	Up	GGAT1	Glutamate--glyoxylate aminotransferase 1	GO:0001666,GO:0004021,GO:0005773,GO:0005777,GO:0006545,GO:0008453,GO:0009507,GO:0009853,GO:0016020,GO:0030170,GO:0042853,GO:0047958,GO:0048046	response to hypoxia|L-alanine:2-oxoglutarate aminotransferase activity|vacuole|peroxisome|glycine biosynthetic process|alanine-glyoxylate transaminase activity|chloroplast|photorespiration|membrane|pyridoxal phosphate binding|L-alanine catabolic process|glycine:2-oxoglutarate aminotransferase activity|apoplast	path:bna00220,path:bna00250,path:bna00260,path:bna00630,path:bna00710	Arginine biosynthesis|Alanine, aspartate and glutamate metabolism|Glycine, serine and threonine metabolism|Glyoxylate and dicarboxylate metabolism|Carbon fixation in photosynthetic organisms
BnaC05G0290700ZS	2.87653	Up	DTX42	Protein DETOXIFICATION 42	GO:0005886,GO:0010044,GO:0015137,GO:0015297,GO:0015746,GO:0016021	plasma membrane|response to aluminum ion|citrate transmembrane transporter activity|antiporter activity|citrate transport|integral component of membrane
BnaC05G0290800ZS	3.0609	Up	DTX42	Protein DETOXIFICATION 42	GO:0005886,GO:0010044,GO:0015137,GO:0015297,GO:0015746,GO:0016021	plasma membrane|response to aluminum ion|citrate transmembrane transporter activity|antiporter activity|citrate transport|integral component of membrane
BnaC05G0478400ZS	3.50824	Up	LNK3	Protein LNK3	GO:0007623	circadian rhythm
BnaC06G0010000ZS	2.82686	Up	ILL6	IAA-amino acid hydrolase ILR1-like 6	GO:0009694,GO:0009753,GO:0010112,GO:0046872,GO:1990206	jasmonic acid metabolic process|response to jasmonic acid|regulation of systemic acquired resistance|metal ion binding|jasmonyl-Ile conjugate hydrolase activity
BnaC06G0189700ZS	2.05242	Up	LNK2	Protein LNK2	GO:0005634,GO:0048511	nucleus|rhythmic process
BnaC06G0191200ZS	4.53872	Up	POT5	Potassium transporter 5	GO:0005886,GO:0006813,GO:0009674,GO:0010107,GO:0015079,GO:0016020,GO:0016021	plasma membrane|potassium ion transport|potassium:sodium symporter activity|potassium ion import|potassium ion transmembrane transporter activity|membrane|integral component of membrane
BnaC06G0221900ZS	2.1815	Up	VQ18	VQ motif-containing protein 18	GO:0005634	nucleus
BnaC06G0306600ZS	2.01807	Up	CDF5	Cyclic dof factor 5	GO:0003677,GO:0003700,GO:0005634,GO:0006355,GO:0009908,GO:0043565,GO:0046872,GO:0048577,GO:0048579	DNA binding|DNA-binding transcription factor activity|nucleus|regulation of transcription, DNA-templated|flower development|sequence-specific DNA binding|metal ion binding|negative regulation of short-day photoperiodism, flowering|negative regulation of long-day photoperiodism, flowering
BnaC06G0385800ZS	1.52441	Up	SBT3.3	Subtilisin-like protease SBT3.3	GO:0004252,GO:0009505,GO:0009682,GO:0031012	serine-type endopeptidase activity|plant-type cell wall|induced systemic resistance|extracellular matrix
BnaC06G0420800ZS	1.79634	Up	CDSP32	Thioredoxin-like protein CDSP32, chloroplastic	GO:0006662,GO:0006979,GO:0009414,GO:0009507,GO:0009570,GO:0009941,GO:0015035,GO:0045454	glycerol ether metabolic process|response to oxidative stress|response to water deprivation|chloroplast|chloroplast stroma|chloroplast envelope|protein disulfide oxidoreductase activity|cell redox homeostasis
BnaC07G0044800ZS	1.68194	Up	SAUR10	Protein SMALL AUXIN UP-REGULATED RNA 10	GO:0009641,GO:0009733,GO:0009741,GO:0010202,GO:0051510,GO:0060560	shade avoidance|response to auxin|response to brassinosteroid|response to low fluence red light stimulus|regulation of unidimensional cell growth|developmental growth involved in morphogenesis	path:bna04075	Plant hormone signal transduction
BnaC07G0203100ZS	2.15884	Up	SIRK	Senescence-induced receptor-like serine/threonine-protein kinase
BnaC07G0232700ZS	2.13492	Up	TUFA	Elongation factor Tu, chloroplastic	GO:0003746,GO:0003924,GO:0005525,GO:0005634,GO:0005730,GO:0005739,GO:0006414,GO:0009295,GO:0009507,GO:0009534,GO:0009535,GO:0009536,GO:0009570,GO:0009941,GO:0016020,GO:0048046,GO:0070125	translation elongation factor activity|GTPase activity|GTP binding|nucleus|nucleolus|mitochondrion|translational elongation|nucleoid|chloroplast|chloroplast thylakoid|chloroplast thylakoid membrane|plastid|chloroplast stroma|chloroplast envelope|membrane|apoplast|mitochondrial translational elongation
BnaC07G0368900ZS	2.88352	Up	SLAH3	S-type anion channel SLAH3	GO:0005886,GO:0006821,GO:0006873,GO:0008308,GO:0009414,GO:0009651,GO:0016021	plasma membrane|chloride transport|cellular ion homeostasis|voltage-gated anion channel activity|response to water deprivation|response to salt stress|integral component of membrane
BnaC07G0389300ZS	2.05372	Up	CML41	Probable calcium-binding protein CML41	GO:0005509,GO:0005634,GO:0019722	calcium ion binding|nucleus|calcium-mediated signaling	path:bna04626	Plant-pathogen interaction
BnaC07G0457000ZS	1.49825	Up	VEP1	3-oxo-Delta(4,5)-steroid 5-beta-reductase	GO:0005829,GO:0008202,GO:0009611,GO:0010051,GO:0035671,GO:0047787	cytosol|steroid metabolic process|response to wounding|xylem and phloem pattern formation|enone reductase activity|delta4-3-oxosteroid 5beta-reductase activity
BnaC07G0494700ZS	1.92464	Up	AHA2	ATPase 2, plasma membrane-type	GO:0000287,GO:0005524,GO:0005886,GO:0008553,GO:0015991,GO:0016021,GO:0051453,GO:0120029,GO:1902600	magnesium ion binding|ATP binding|plasma membrane|proton-exporting ATPase activity, phosphorylative mechanism|ATP hydrolysis coupled proton transport|integral component of membrane|regulation of intracellular pH|proton export across plasma membrane|proton transmembrane transport	path:bna00190	Oxidative phosphorylation
BnaC07G0522700ZS	2.25156	Up	ADC2	Arginine decarboxylase 2	GO:0005829,GO:0006527,GO:0006596,GO:0006970,GO:0006979,GO:0008295,GO:0008792,GO:0009409,GO:0009446,GO:0009507,GO:0009611,GO:0009651,GO:0009737,GO:0009753,GO:0033388,GO:0042803,GO:0080167	cytosol|arginine catabolic process|polyamine biosynthetic process|response to osmotic stress|response to oxidative stress|spermidine biosynthetic process|arginine decarboxylase activity|response to cold|putrescine biosynthetic process|chloroplast|response to wounding|response to salt stress|response to abscisic acid|response to jasmonic acid|putrescine biosynthetic process from arginine|protein h…	path:bna00330	Arginine and proline metabolism
BnaC07G0546500ZS	2.96704	Up	BBX19	B-box zinc finger protein 19	GO:0005634,GO:0006355,GO:0008270,GO:0009640,GO:0010100	nucleus|regulation of transcription, DNA-templated|zinc ion binding|photomorphogenesis|negative regulation of photomorphogenesis
BnaC08G0065600ZS	2.6633	Up	PSBS	Photosystem II 22 kDa protein, chloroplastic	GO:0009507,GO:0009517,GO:0009523,GO:0009534,GO:0009535,GO:0009579,GO:0010027,GO:0010196,GO:0015979,GO:0016020,GO:0016021,GO:0016168,GO:0019904,GO:0051738,GO:0080167	chloroplast|PSII associated light-harvesting complex II|photosystem II|chloroplast thylakoid|chloroplast thylakoid membrane|thylakoid|thylakoid membrane organization|nonphotochemical quenching|photosynthesis|membrane|integral component of membrane|chlorophyll binding|protein domain specific binding|xanthophyll binding|response to karrikin	path:bna00195	Photosynthesis
BnaC08G0172500ZS	1.62849	Up	MIP1B	B-box domain protein 31	GO:0003700,GO:0005634,GO:0006355,GO:0007623,GO:0008270,GO:0009909,GO:0010224,GO:0030674	DNA-binding transcription factor activity|nucleus|regulation of transcription, DNA-templated|circadian rhythm|zinc ion binding|regulation of flower development|response to UV-B|protein binding, bridging
BnaC08G0361800ZS	2.77449	Up
BnaC08G0497000ZS	3.26624	Up	BZIP8	Basic leucine zipper 8	GO:0003677,GO:0003700,GO:0005634,GO:0042803	DNA binding|DNA-binding transcription factor activity|nucleus|protein homodimerization activity
BnaC09G0025500ZS	3.20595	Up	LHCB2.4	Chlorophyll a-b binding protein 2.4, chloroplastic	GO:0009269,GO:0009409,GO:0009416,GO:0009517,GO:0009522,GO:0009523,GO:0009535,GO:0009579,GO:0009637,GO:0009644,GO:0009645,GO:0009768,GO:0009769,GO:0009941,GO:0010114,GO:0010218,GO:0010287,GO:0016021,GO:0016168,GO:0018298,GO:0030104,GO:0046872,GO:0071215,GO:0090333,GO:1903428	response to desiccation|response to cold|response to light stimulus|PSII associated light-harvesting complex II|photosystem I|photosystem II|chloroplast thylakoid membrane|thylakoid|response to blue light|response to high light intensity|response to low light intensity stimulus|photosynthesis, light harvesting in photosystem I|photosynthesis, light harvesting in photosystem II|chloroplast envelop…	path:bna00196	Photosynthesis - antenna proteins
BnaC09G0058800ZS	2.00802	Up	SQP1,1	Squalene monooxygenase 1,1	GO:0004506,GO:0016021,GO:0050660	squalene monooxygenase activity|integral component of membrane|flavin adenine dinucleotide binding	path:bna00100,path:bna00909	Steroid biosynthesis|Sesquiterpenoid and triterpenoid biosynthesis
BnaC09G0059900ZS	1.68273	Up
BnaC09G0308400ZS	1.5803	Up	At4g09760	Probable choline kinase 3	GO:0004103,GO:0005524	choline kinase activity|ATP binding	path:bna00564	Glycerophospholipid metabolism
BnaC09G0465500ZS	1.85405	Up	PPH	Pheophytinase, chloroplastic	GO:0009507,GO:0009535,GO:0009570,GO:0015996,GO:0080124	chloroplast|chloroplast thylakoid membrane|chloroplast stroma|chlorophyll catabolic process|pheophytinase activity
BnaC09G0491800ZS	2.08421	Up	RVE1	Protein REVEILLE 1	GO:0003677,GO:0003700,GO:0005634,GO:0006355,GO:0007623,GO:0009734,GO:0010600	DNA binding|DNA-binding transcription factor activity|nucleus|regulation of transcription, DNA-templated|circadian rhythm|auxin-activated signaling pathway|regulation of auxin biosynthetic process
BnaC09G0504800ZS	2.57664	Up	TBL21	Protein trichome birefringence-like 21	GO:0005794,GO:0016021,GO:0016413	Golgi apparatus|integral component of membrane|O-acetyltransferase activity
BnaC09G0572300ZS	2.46218	Up	LNK4	Protein LNK4	GO:0080167	response to karrikin

## Sheet: Table S6
Table S6: GO enrichment results of the DEGs in the group with high K absorption efficiency
Term_ID	Term_description	ListHit	ListTotal	PopHit	PopTotal	GeneRatio	BgRatio	Enrichment_score	GeneIds	p-value	FDR_bh	Category
GO:0007623	circadian rhythm	36	238	380	51854	0.151261	0.00732827	20.6407	BnaC01G0295800ZS;BnaA10G0195900ZS;BnaC03G0001300ZS;BnaA03G0310300ZS;BnaC04G0011300ZS;BnaA04G0295200ZS;BnaA01G0230700ZS;BnaC09G0414500ZS;BnaA05G0011000ZS;BnaC07G0381000ZS;BnaA03G0073500ZS;BnaC04G0011800ZS;BnaA07G0015400ZS;BnaC03G0083700ZS;BnaC01G0376400ZS;BnaA08G0167600ZS;BnaC05G0378900ZS;BnaA05G0426100ZS;BnaC09G0491800ZS;BnaA02G0069100ZS;BnaA03G0408400ZS;BnaC05G0478400ZS;BnaC01G0249900ZS;BnaA10G0…	4.04839e-36	1.23071e-33	biological_process
GO:0003700	DNA-binding transcription factor activity	66	229	5869	51099	0.28821	0.114855	2.50932	BnaC01G0295800ZS;BnaC04G0512400ZS;BnaA10G0195900ZS;BnaC03G0001300ZS;BnaA03G0310300ZS;BnaC07G0327300ZS;BnaC04G0011300ZS;BnaA07G0369600ZS;BnaC06G0306600ZS;BnaC09G0592500ZS;BnaA01G0298600ZS;BnaC05G0353900ZS;BnaA07G0075400ZS;BnaA02G0360300ZS;BnaC06G0411400ZS;BnaA01G0230700ZS;BnaA09G0610100ZS;BnaA05G0011000ZS;BnaA09G0639700ZS;BnaC05G0502600ZS;BnaC07G0381000ZS;BnaA03G0073500ZS;BnaA04G0205800ZS;BnaA10G0…	8.33434e-13	1.21681e-10	molecular_function
GO:0006355	regulation of transcription, DNA-templated	40	238	2805	51854	0.168067	0.0540942	3.10694	BnaC01G0295800ZS;BnaC04G0512400ZS;BnaA01G0304000ZS;BnaA10G0195900ZS;BnaC03G0001300ZS;BnaA03G0310300ZS;BnaC06G0306600ZS;BnaA07G0075400ZS;BnaC02G0534600ZS;BnaA04G0295200ZS;BnaA08G0198700ZS;BnaC05G0502600ZS;BnaC07G0381000ZS;BnaA03G0073500ZS;BnaC04G0011800ZS;BnaA04G0205800ZS;BnaA10G0161400ZS;BnaC03G0083700ZS;BnaA01G0115800ZS;BnaC01G0376400ZS;BnaA08G0167600ZS;BnaC09G0491800ZS;BnaA02G0069100ZS;BnaC09G0…	1.842e-10	2.79984e-08	biological_process
GO:0010600	regulation of auxin biosynthetic process	6	238	26	51854	0.0252101	0.000501408	50.2786	BnaC09G0491800ZS;BnaA02G0069100ZS;BnaA10G0195900ZS;BnaC02G0079400ZS;BnaA03G0073500ZS;BnaC03G0083700ZS	1.87117e-09	1.89612e-07	biological_process
GO:0009517	PSII associated light-harvesting complex II	5	246	17	56777	0.0203252	0.000299417	67.8826	BnaA06G0381100ZS;BnaA02G0345900ZS;BnaC09G0025500ZS;BnaA08G0050200ZS;BnaC08G0065600ZS	8.69395e-09	5.12943e-07	cellular_component
GO:0042753	positive regulation of circadian rhythm	6	238	35	51854	0.0252101	0.000674972	37.3498	BnaA06G0180900ZS;BnaA01G0230700ZS;BnaC03G0612000ZS;BnaC05G0502600ZS;BnaA03G0229400ZS;BnaA05G0440700ZS	1.27443e-08	9.68567e-07	biological_process
GO:0009523	photosystem II	8	246	115	56777	0.0325203	0.00202547	16.0557	BnaA06G0381100ZS;BnaA05G0333100ZS;BnaA02G0345900ZS;BnaC09G0025500ZS;BnaC08G0065600ZS;BnaA03G0165600ZS;BnaC03G0191900ZS;BnaA08G0050200ZS	4.39659e-08	1.29699e-06	cellular_component
GO:0042754	negative regulation of circadian rhythm	5	238	25	51854	0.0210084	0.000482123	43.5748	BnaA05G0011000ZS;BnaC03G0001300ZS;BnaC04G0011300ZS;BnaA10G0008600ZS;BnaC05G0010100ZS	9.62661e-08	5.85298e-06	biological_process
GO:1902289	negative regulation of defense response to oomycetes	5	238	28	51854	0.0210084	0.000539978	38.9061	BnaC02G0246900ZS;BnaA07G0267600ZS;BnaC06G0368200ZS;BnaA02G0186600ZS;BnaA07G0316900ZS	1.76084e-07	8.92159e-06	biological_process
GO:0015137	citrate transmembrane transporter activity	4	229	15	51099	0.0174672	0.000293548	59.5039	BnaA03G0311700ZS;BnaC05G0290700ZS;BnaC05G0290800ZS;BnaA05G0173400ZS	5.1593e-07	3.76629e-05	molecular_function
GO:0010100	negative regulation of photomorphogenesis	5	238	35	51854	0.0210084	0.000674972	31.1248	BnaA05G0126100ZS;BnaC04G0512400ZS;BnaA08G0198700ZS;BnaA04G0205800ZS;BnaC07G0546500ZS	5.66588e-07	2.28571e-05	biological_process
GO:0009611	response to wounding	16	238	769	51854	0.0672269	0.0148301	4.53314	BnaC05G0009300ZS;BnaA07G0053100ZS;BnaC07G0522700ZS;BnaA02G0200800ZS;BnaC06G0265500ZS;BnaA07G0363200ZS;BnaC06G0411400ZS;BnaA07G0249300ZS;BnaA01G0115800ZS;BnaC07G0457000ZS;BnaC07G0148900ZS;BnaA03G0144500ZS;BnaA04G0192500ZS;BnaA03G0546200ZS;BnaA09G0025200ZS;BnaA10G0153200ZS	6.75859e-07	2.28571e-05	biological_process
GO:0042752	regulation of circadian rhythm	8	238	157	51854	0.0336134	0.00302773	11.1019	BnaC05G0378900ZS;BnaA05G0349400ZS;BnaC05G0502600ZS;BnaC03G0001300ZS;BnaA10G0008600ZS;BnaA07G0015400ZS;BnaA05G0440700ZS;BnaC05G0010100ZS	7.42815e-07	2.28571e-05	biological_process
GO:0009644	response to high light intensity	9	238	214	51854	0.0378151	0.00412697	9.16292	BnaA06G0381100ZS;BnaA07G0053100ZS;BnaC04G0008000ZS;BnaA02G0345900ZS;BnaC07G0148900ZS;BnaA03G0368400ZS;BnaC09G0025500ZS;BnaA05G0006700ZS;BnaC05G0046300ZS	7.51878e-07	2.28571e-05	biological_process
GO:0016168	chlorophyll binding	7	229	113	51099	0.0305677	0.00221139	13.8228	BnaA06G0381100ZS;BnaA02G0345900ZS;BnaC09G0025500ZS;BnaC08G0065600ZS;BnaA03G0165600ZS;BnaC03G0191900ZS;BnaA08G0050200ZS	8.54678e-07	4.15943e-05	molecular_function
GO:0015746	citrate transport	3	238	5	51854	0.012605	9.64246e-05	130.724	BnaC05G0290700ZS;BnaC05G0290800ZS;BnaA05G0173400ZS	9.48328e-07	2.62083e-05	biological_process
GO:0005634	nucleus	111	246	17586	56777	0.45122	0.309738	1.45678	BnaA06G0181200ZS;BnaC04G0512400ZS;BnaA03G0144500ZS;BnaC06G0189700ZS;BnaA07G0369600ZS;BnaC06G0306600ZS;BnaA01G0298600ZS;BnaC06G0411400ZS;BnaA01G0230700ZS;BnaA05G0011000ZS;BnaC05G0502600ZS;BnaC07G0381000ZS;BnaA10G0161400ZS;BnaA08G0167600ZS;BnaC05G0153400ZS;BnaC09G0491800ZS;BnaA10G0009900ZS;BnaA02G0402400ZS;BnaA07G0188800ZS;BnaA01G0349500ZS;BnaC08G0172500ZS;BnaC03G0491900ZS;BnaA05G0349400ZS;BnaC02G0…	2.122e-06	4.17326e-05	cellular_component
GO:1900425	negative regulation of defense response to bacterium	5	238	50	51854	0.0210084	0.000964246	21.7874	BnaC02G0246900ZS;BnaA07G0267600ZS;BnaC06G0368200ZS;BnaA02G0186600ZS;BnaA07G0316900ZS	3.49623e-06	8.85712e-05	biological_process
GO:0009522	photosystem I	6	246	96	56777	0.0243902	0.00169083	14.4251	BnaA06G0381100ZS;BnaA02G0345900ZS;BnaC09G0025500ZS;BnaA03G0165600ZS;BnaC03G0191900ZS;BnaA05G0333100ZS	4.16499e-06	6.14337e-05	cellular_component
GO:0009651	response to salt stress	26	238	2087	51854	0.109244	0.0402476	2.71429	BnaA10G0014000ZS;BnaC03G0001300ZS;BnaC07G0368900ZS;BnaC04G0011300ZS;BnaC02G0368700ZS;BnaC08G0201200ZS;BnaC05G0009300ZS;BnaC07G0522700ZS;BnaA05G0011000ZS;BnaC05G0502600ZS;BnaA04G0245500ZS;BnaC05G0046300ZS;BnaA06G0325100ZS;BnaA01G0115800ZS;BnaA02G0271600ZS;BnaC04G0008000ZS;BnaC04G0084100ZS;BnaC04G0560400ZS;BnaA10G0008600ZS;BnaC05G0010100ZS;BnaA04G0262500ZS;BnaC07G0148900ZS;BnaA03G0368400ZS;BnaA05G0…	4.48766e-06	9.25244e-05	biological_process
GO:0080167	response to karrikin	11	238	420	51854	0.0462185	0.00809966	5.70622	BnaC07G0522700ZS;BnaC01G0213100ZS;BnaC09G0572300ZS;BnaA10G0258200ZS;BnaC01G0301600ZS;BnaC08G0065600ZS;BnaA08G0050200ZS;BnaA05G0333100ZS;BnaA05G0383200ZS;BnaA03G0546200ZS;BnaA08G0286200ZS	4.60326e-06	9.25244e-05	biological_process
GO:0010044	response to aluminum ion	5	238	53	51854	0.0210084	0.0010221	20.5541	BnaA10G0161500ZS;BnaC05G0290700ZS;BnaA05G0173400ZS;BnaC05G0290800ZS;BnaA10G0161400ZS	4.68258e-06	9.25244e-05	biological_process
GO:0018298	protein-chromophore linkage	8	238	202	51854	0.0336134	0.00389555	8.62867	BnaA06G0381100ZS;BnaC09G0414500ZS;BnaA02G0345900ZS;BnaC09G0025500ZS;BnaA03G0165600ZS;BnaC03G0191900ZS;BnaA04G0052400ZS;BnaA07G0015400ZS	4.86971e-06	9.25244e-05	biological_process
GO:1903428	positive regulation of reactive oxygen species biosynthetic process	3	238	8	51854	0.012605	0.000154279	81.7027	BnaA06G0381100ZS;BnaC09G0025500ZS;BnaA02G0345900ZS	5.2567e-06	9.40021e-05	biological_process
GO:0030674	protein binding, bridging	5	229	57	51099	0.0218341	0.00111548	19.5737	BnaA08G0167600ZS;BnaC01G0376400ZS;BnaC01G0249900ZS;BnaA01G0304000ZS;BnaC08G0172500ZS	5.99178e-06	0.0002187	molecular_function
GO:0048579	negative regulation of long-day photoperiodism, flowering	5	238	58	51854	0.0210084	0.00111853	18.7822	BnaC05G0514700ZS;BnaA01G0428500ZS;BnaA03G0310300ZS;BnaC06G0306600ZS;BnaC03G0371800ZS	7.33851e-06	0.000123939	biological_process
GO:0015293	symporter activity	8	229	223	51099	0.0349345	0.00436408	8.00501	BnaC04G0183000ZS;BnaC09G0021300ZS;BnaA09G0035900ZS;BnaA03G0461700ZS;BnaA08G0280200ZS;BnaC07G0437700ZS;BnaA01G0117900ZS;BnaC03G0096200ZS	8.41907e-06	0.000245837	molecular_function
GO:0010224	response to UV-B	9	238	301	51854	0.0378151	0.00580476	6.5145	BnaA08G0167600ZS;BnaC02G0020400ZS;BnaA10G0153200ZS;BnaC08G0172500ZS;BnaA04G0052400ZS;BnaA05G0383200ZS;BnaA01G0304000ZS;BnaC09G0592500ZS;BnaC01G0376400ZS	1.20675e-05	0.000193079	biological_process
GO:0009737	response to abscisic acid	22	238	1705	51854	0.092437	0.0328808	2.81128	BnaA05G0363900ZS;BnaA06G0181200ZS;BnaC03G0001300ZS;BnaC04G0011300ZS;BnaA09G0025200ZS;BnaC07G0522700ZS;BnaA05G0011000ZS;BnaC05G0502600ZS;BnaA01G0115800ZS;BnaC04G0574200ZS;BnaA01G0039400ZS;BnaC04G0008000ZS;BnaA04G0257100ZS;BnaA10G0008600ZS;BnaC05G0010100ZS;BnaC03G0611600ZS;BnaC07G0148900ZS;BnaA03G0368400ZS;BnaA05G0006700ZS;BnaA03G0546200ZS;BnaA05G0440700ZS;BnaA03G0311700ZS	1.48914e-05	0.00022635	biological_process
GO:0015079	potassium ion transmembrane transporter activity	5	229	71	51099	0.0218341	0.00138946	15.7141	BnaA02G0271600ZS;BnaC06G0191200ZS;BnaA07G0189800ZS;BnaC02G0368700ZS;BnaA08G0116700ZS	1.77057e-05	0.000395409	molecular_function
GO:0015112	nitrate transmembrane transporter activity	5	229	72	51099	0.0218341	0.00140903	15.4958	BnaC01G0301600ZS;BnaA03G0461700ZS;BnaA08G0280200ZS;BnaC07G0437700ZS;BnaA01G0117900ZS	1.8958e-05	0.000395409	molecular_function
GO:0009414	response to water deprivation	18	238	1243	51854	0.0756303	0.0239711	3.15505	BnaC06G0420800ZS;BnaA01G0039400ZS;BnaA05G0363900ZS;BnaC09G0592500ZS;BnaA06G0181200ZS;BnaC04G0008000ZS;BnaA10G0014000ZS;BnaC03G0611600ZS;BnaC02G0020400ZS;BnaA04G0262500ZS;BnaC07G0148900ZS;BnaA08G0280200ZS;BnaA03G0368400ZS;BnaC07G0368900ZS;BnaA05G0006700ZS;BnaC05G0477700ZS;BnaA06G0325100ZS;BnaA09G0025200ZS	2.07959e-05	0.000301045	biological_process
GO:0048574	long-day photoperiodism, flowering	5	238	75	51854	0.0210084	0.00144637	14.5249	BnaA05G0011000ZS;BnaC03G0001300ZS;BnaC04G0011300ZS;BnaA10G0008600ZS;BnaC05G0010100ZS	2.59433e-05	0.000348862	biological_process
GO:0009769	photosynthesis, light harvesting in photosystem II	3	238	13	51854	0.012605	0.000250704	50.2786	BnaA06G0381100ZS;BnaC09G0025500ZS;BnaA02G0345900ZS	2.63942e-05	0.000348862	biological_process
GO:0009409	response to cold	19	238	1396	51854	0.0798319	0.0269217	2.96533	BnaA06G0381100ZS;BnaC03G0001300ZS;BnaC04G0011300ZS;BnaC05G0477700ZS;BnaA09G0025200ZS;BnaC05G0009300ZS;BnaC07G0522700ZS;BnaA05G0011000ZS;BnaC09G0025500ZS;BnaC04G0008000ZS;BnaA10G0008600ZS;BnaA10G0153200ZS;BnaC05G0010100ZS;BnaA02G0345900ZS;BnaC07G0148900ZS;BnaA03G0368400ZS;BnaA05G0006700ZS;BnaA05G0333100ZS;BnaA03G0546200ZS	2.84623e-05	0.000360522	biological_process
GO:0000978	RNA polymerase II proximal promoter sequence-specific DNA binding	6	229	140	51099	0.0262009	0.00273978	9.56313	BnaC05G0353900ZS;BnaA05G0333200ZS;BnaC09G0608800ZS;BnaC05G0353800ZS;BnaA02G0400200ZS;BnaA01G0298600ZS	4.31596e-05	0.000787662	molecular_function
GO:1900150	regulation of defense response to fungus	6	238	137	51854	0.0252101	0.00264203	9.54192	BnaC02G0246900ZS;BnaA07G0267600ZS;BnaC06G0368200ZS;BnaA02G0186600ZS;BnaA07G0316900ZS;BnaA09G0025200ZS	4.36936e-05	0.000531314	biological_process
GO:0061408	positive regulation of transcription from RNA polymerase II promoter in response to heat stress	5	238	87	51854	0.0210084	0.00167779	12.5215	BnaC05G0353900ZS;BnaA05G0333200ZS;BnaC09G0608800ZS;BnaC05G0353800ZS;BnaA01G0298600ZS	5.31128e-05	0.000621012	biological_process
GO:0042542	response to hydrogen peroxide	8	238	297	51854	0.0336134	0.00572762	5.86866	BnaC02G0534600ZS;BnaC09G0592500ZS;BnaC04G0008000ZS;BnaC02G0020400ZS;BnaA02G0402400ZS;BnaA05G0006700ZS;BnaC05G0046300ZS;BnaA09G0025200ZS	7.67079e-05	0.000863674	biological_process
GO:0006882	cellular zinc ion homeostasis	3	238	20	51854	0.012605	0.000385698	32.6811	BnaC04G0084100ZS;BnaA04G0245500ZS;BnaC04G0560400ZS	0.000102736	0.00111542	biological_process
GO:0000160	phosphorelay signal transduction system	5	238	106	51854	0.0210084	0.0020442	10.2771	BnaA04G0295200ZS;BnaA03G0408400ZS;BnaC07G0381000ZS;BnaC04G0011800ZS;BnaC09G0066100ZS	0.000135732	0.00142284	biological_process
GO:0009269	response to desiccation	4	238	58	51854	0.0168067	0.00111853	15.0258	BnaA06G0381100ZS;BnaA07G0053100ZS;BnaC09G0025500ZS;BnaA02G0345900ZS	0.000151131	0.00153146	biological_process
GO:0006814	sodium ion transport	4	238	61	51854	0.0168067	0.00117638	14.2868	BnaC02G0368700ZS;BnaA06G0415500ZS;BnaC04G0183000ZS;BnaA02G0271600ZS	0.000183901	0.00180342	biological_process
GO:0055062	phosphate ion homeostasis	4	238	62	51854	0.0168067	0.00119566	14.0564	BnaC04G0084100ZS;BnaA04G0245500ZS;BnaA06G0176300ZS;BnaC04G0560400ZS	0.00019588	0.00186086	biological_process
GO:0046975	histone methyltransferase activity (H3-K36 specific)	2	229	5	51099	0.00873362	9.78493e-05	89.2559	BnaC05G0378900ZS;BnaA05G0349400ZS	0.000198194	0.00321515	molecular_function
GO:0070544	histone H3-K36 demethylation	2	238	5	51854	0.00840336	9.64246e-05	87.1496	BnaC05G0378900ZS;BnaA05G0349400ZS	0.000207879	0.00191501	biological_process
GO:0009753	response to jasmonic acid	11	238	655	51854	0.0462185	0.0126316	3.65895	BnaC07G0522700ZS;BnaC06G0010000ZS;BnaA05G0011000ZS;BnaC05G0502600ZS;BnaC03G0001300ZS;BnaA10G0008600ZS;BnaC04G0011300ZS;BnaC06G0083100ZS;BnaA03G0546200ZS;BnaA05G0440700ZS;BnaC05G0010100ZS	0.00025094	0.0022437	biological_process
GO:0008270	zinc ion binding	20	229	1848	51099	0.0873362	0.0361651	2.41493	BnaC04G0512400ZS;BnaA03G0310300ZS;BnaC07G0327300ZS;BnaC02G0534600ZS;BnaA02G0360300ZS;BnaA08G0198700ZS;BnaA05G0155900ZS;BnaA04G0205800ZS;BnaC01G0376400ZS;BnaA08G0167600ZS;BnaC02G0484200ZS;BnaA02G0402400ZS;BnaC01G0249900ZS;BnaC08G0172500ZS;BnaA05G0126100ZS;BnaC05G0514700ZS;BnaC07G0546500ZS;BnaA01G0428500ZS;BnaA01G0304000ZS;BnaC03G0371800ZS	0.000276685	0.0040396	molecular_function
GO:0010031	circumnutation	3	238	28	51854	0.012605	0.000539978	23.3436	BnaC09G0066100ZS;BnaA03G0408400ZS;BnaC07G0381000ZS	0.000287333	0.00242637	biological_process
GO:0009645	response to low light intensity stimulus	3	238	28	51854	0.012605	0.000539978	23.3436	BnaA06G0381100ZS;BnaC09G0025500ZS;BnaA02G0345900ZS	0.000287333	0.00242637	biological_process
GO:0006813	potassium ion transport	6	238	196	51854	0.0252101	0.00377984	6.66961	BnaA02G0271600ZS;BnaC06G0191200ZS;BnaA07G0189800ZS;BnaA08G0180900ZS;BnaC02G0368700ZS;BnaA08G0116700ZS	0.000309669	0.00248699	biological_process
GO:0043496	regulation of protein homodimerization activity	2	238	6	51854	0.00840336	0.000115709	72.6246	BnaC04G0011300ZS;BnaA05G0011000ZS	0.000310874	0.00248699	biological_process
GO:0042128	nitrate assimilation	5	238	140	51854	0.0210084	0.00269989	7.78121	BnaC01G0301600ZS;BnaA03G0461700ZS;BnaA08G0280200ZS;BnaC07G0437700ZS;BnaA01G0117900ZS	0.000492293	0.00383736	biological_process
GO:0009535	chloroplast thylakoid membrane	15	246	1277	56777	0.0609756	0.0224915	2.71105	BnaA06G0381100ZS;BnaC03G0213000ZS;BnaC04G0183000ZS;BnaA07G0379900ZS;BnaA05G0333100ZS;BnaA01G0210500ZS;BnaA02G0345900ZS;BnaC09G0465500ZS;BnaC03G0191900ZS;BnaC09G0025500ZS;BnaC08G0065600ZS;BnaA06G0434400ZS;BnaA03G0165600ZS;BnaA08G0050200ZS;BnaC07G0232700ZS	0.000514265	0.00606833	cellular_component
GO:0030104	water homeostasis	3	238	35	51854	0.012605	0.000674972	18.6749	BnaA06G0381100ZS;BnaC09G0025500ZS;BnaA02G0345900ZS	0.000560612	0.00426065	biological_process
GO:0070042	rRNA (uridine-N3-)-methyltransferase activity	2	229	9	51099	0.00873362	0.000176129	49.5866	BnaA05G0152700ZS;BnaC06G0141900ZS	0.000705097	0.00916429	molecular_function
GO:0015369	calcium:proton antiporter activity	3	229	41	51099	0.0131004	0.000802364	16.3273	BnaC04G0084100ZS;BnaA04G0245500ZS;BnaC04G0560400ZS	0.000835058	0.00916429	molecular_function
GO:0034605	cellular response to heat	6	238	239	51854	0.0252101	0.00460909	5.46964	BnaC05G0353900ZS;BnaA05G0333200ZS;BnaC09G0608800ZS;BnaC05G0353800ZS;BnaA05G0333100ZS;BnaA01G0298600ZS	0.000877281	0.00650472	biological_process
GO:0008792	arginine decarboxylase activity	2	229	10	51099	0.00873362	0.000195699	44.6279	BnaC07G0522700ZS;BnaA03G0546200ZS	0.000878768	0.00916429	molecular_function
GO:0004512	inositol-3-phosphate synthase activity	2	229	10	51099	0.00873362	0.000195699	44.6279	BnaA09G0594000ZS;BnaC08G0446500ZS	0.000878768	0.00916429	molecular_function
GO:0043433	negative regulation of DNA-binding transcription factor activity	3	238	42	51854	0.012605	0.000809966	15.5624	BnaC03G0001300ZS;BnaA10G0008600ZS;BnaC05G0010100ZS	0.000960332	0.00695097	biological_process
GO:0006979	response to oxidative stress	12	238	900	51854	0.0504202	0.0173564	2.90499	BnaC06G0420800ZS;BnaC07G0522700ZS;BnaC07G0312700ZS;BnaA06G0378000ZS;BnaC04G0008000ZS;BnaC07G0148900ZS;BnaC09G0026700ZS;BnaA05G0006700ZS;BnaC05G0477700ZS;BnaA03G0546200ZS;BnaA09G0025200ZS;BnaA10G0153200ZS	0.0010251	0.0071926	biological_process
GO:0009739	response to gibberellin	7	238	339	51854	0.0294118	0.00653759	4.49887	BnaA05G0011000ZS;BnaC05G0502600ZS;BnaC03G0001300ZS;BnaC04G0011300ZS;BnaA10G0008600ZS;BnaA05G0440700ZS;BnaC05G0010100ZS	0.00104103	0.0071926	biological_process
GO:0009637	response to blue light	5	238	168	51854	0.0210084	0.00323987	6.48434	BnaA06G0381100ZS;BnaC09G0414500ZS;BnaA02G0345900ZS;BnaC09G0025500ZS;BnaA07G0015400ZS	0.001118	0.00741971	biological_process
GO:0009765	photosynthesis, light harvesting	2	238	11	51854	0.00840336	0.000212134	39.6134	BnaA03G0165600ZS;BnaC03G0191900ZS	0.00112272	0.00741971	biological_process
GO:0010200	response to chitin	9	238	558	51854	0.0378151	0.010761	3.5141	BnaC01G0168600ZS;BnaA10G0161500ZS;BnaA06G0181200ZS;BnaC09G0608800ZS;BnaA05G0491100ZS;BnaC03G0611600ZS;BnaC07G0148900ZS;BnaA10G0161400ZS;BnaA10G0153200ZS	0.00120064	0.00776584	biological_process
GO:0030026	cellular manganese ion homeostasis	3	238	46	51854	0.012605	0.000887106	14.2092	BnaC04G0084100ZS;BnaA04G0245500ZS;BnaC04G0560400ZS	0.00125282	0.00793452	biological_process
GO:0015979	photosynthesis	7	238	366	51854	0.0294118	0.00705828	4.16699	BnaC03G0062600ZS;BnaA07G0379900ZS;BnaC07G0148900ZS;BnaC08G0065600ZS;BnaA05G0032800ZS;BnaA08G0050200ZS;BnaA05G0333100ZS	0.00161248	0.0100039	biological_process
GO:0006527	arginine catabolic process	2	238	14	51854	0.00840336	0.000269989	31.1248	BnaC07G0522700ZS;BnaA03G0546200ZS	0.00184079	0.0107616	biological_process
GO:0010202	response to low fluence red light stimulus	2	238	14	51854	0.00840336	0.000269989	31.1248	BnaC07G0044800ZS;BnaA07G0023000ZS	0.00184079	0.0107616	biological_process
GO:0009446	putrescine biosynthetic process	2	238	14	51854	0.00840336	0.000269989	31.1248	BnaC07G0522700ZS;BnaA03G0546200ZS	0.00184079	0.0107616	biological_process
GO:0070125	mitochondrial translational elongation	2	238	15	51854	0.00840336	0.000289274	29.0499	BnaA06G0434400ZS;BnaC07G0232700ZS	0.00211758	0.0121461	biological_process
GO:0010286	heat acclimation	5	238	196	51854	0.0210084	0.00377984	5.55801	BnaC04G0574200ZS;BnaC02G0020400ZS;BnaA04G0257100ZS;BnaA05G0155900ZS;BnaC09G0592500ZS	0.00219841	0.0123762	biological_process
GO:0006874	cellular calcium ion homeostasis	3	238	57	51854	0.012605	0.00109924	11.467	BnaC04G0084100ZS;BnaA04G0245500ZS;BnaC04G0560400ZS	0.00232699	0.0126322	biological_process
GO:0070588	calcium ion transmembrane transport	3	238	57	51854	0.012605	0.00109924	11.467	BnaC04G0084100ZS;BnaA04G0245500ZS;BnaC04G0560400ZS	0.00232699	0.0126322	biological_process
GO:0010167	response to nitrate	4	238	122	51854	0.0168067	0.00235276	7.14341	BnaA01G0117900ZS;BnaA03G0461700ZS;BnaA08G0280200ZS;BnaC07G0437700ZS	0.00248916	0.0132755	biological_process
GO:0019441	tryptophan catabolic process to kynurenine	2	238	18	51854	0.00840336	0.000347128	24.2082	BnaC08G0357600ZS;BnaA09G0515400ZS	0.00305775	0.0156816	biological_process
GO:0032922	circadian regulation of gene expression	2	238	18	51854	0.00840336	0.000347128	24.2082	BnaC05G0502600ZS;BnaA05G0440700ZS	0.00305775	0.0156816	biological_process
GO:0010629	negative regulation of gene expression	3	238	63	51854	0.012605	0.00121495	10.3749	BnaC09G0066100ZS;BnaA03G0408400ZS;BnaC07G0381000ZS	0.00309504	0.0156816	biological_process
GO:0015081	sodium ion transmembrane transporter activity	2	229	19	51099	0.00873362	0.000371827	23.4884	BnaC02G0368700ZS;BnaA02G0271600ZS	0.00325173	0.0302691	molecular_function
GO:0022857	transmembrane transporter activity	6	229	319	51099	0.0262009	0.00624278	4.19699	BnaC02G0246900ZS;BnaA07G0267600ZS;BnaC06G0368200ZS;BnaA02G0186600ZS;BnaA06G0176300ZS;BnaA07G0316900ZS	0.00331716	0.0302691	molecular_function
GO:0010107	potassium ion import	2	238	19	51854	0.00840336	0.000366413	22.9341	BnaA07G0189800ZS;BnaC06G0191200ZS	0.00340718	0.01698	biological_process
GO:0047216	inositol 3-alpha-galactosyltransferase activity	2	229	20	51099	0.00873362	0.000391397	22.314	BnaC04G0008000ZS;BnaA05G0006700ZS	0.0036024	0.0309382	molecular_function
GO:0006821	chloride transport	2	238	20	51854	0.00840336	0.000385698	21.7874	BnaC07G0368900ZS;BnaA06G0325100ZS	0.00377434	0.0182127	biological_process
GO:0060560	developmental growth involved in morphogenesis	2	238	20	51854	0.00840336	0.000385698	21.7874	BnaC07G0044800ZS;BnaA07G0023000ZS	0.00377434	0.0182127	biological_process
GO:0009733	response to auxin	11	238	926	51854	0.0462185	0.0178578	2.58814	BnaC02G0534600ZS;BnaA07G0023000ZS;BnaA05G0011000ZS;BnaC05G0502600ZS;BnaC07G0044800ZS;BnaC03G0001300ZS;BnaA02G0402400ZS;BnaC04G0011300ZS;BnaA10G0008600ZS;BnaA05G0440700ZS;BnaC05G0010100ZS	0.00396199	0.0188194	biological_process
GO:0005315	inorganic phosphate transmembrane transporter activity	3	229	71	51099	0.0131004	0.00138946	9.42844	BnaC09G0021300ZS;BnaC04G0183000ZS;BnaA09G0035900ZS	0.00405697	0.0329065	molecular_function
GO:0006021	inositol biosynthetic process	2	238	21	51854	0.00840336	0.000404983	20.7499	BnaA09G0594000ZS;BnaC08G0446500ZS	0.00415907	0.0191569	biological_process
GO:0033388	putrescine biosynthetic process from arginine	2	238	21	51854	0.00840336	0.000404983	20.7499	BnaC07G0522700ZS;BnaA03G0546200ZS	0.00415907	0.0191569	biological_process
GO:0009723	response to ethylene	8	238	557	51854	0.0336134	0.0107417	3.12925	BnaA05G0011000ZS;BnaC05G0502600ZS;BnaC03G0001300ZS;BnaC04G0011300ZS;BnaA10G0008600ZS;BnaA05G0440700ZS;BnaA09G0025200ZS;BnaC05G0010100ZS	0.00447155	0.0202888	biological_process
GO:0006820	anion transport	2	238	23	51854	0.00840336	0.000443553	18.9456	BnaC03G0800600ZS;BnaA08G0014000ZS	0.00498054	0.0219433	biological_process
GO:0010447	response to acidic pH	2	238	23	51854	0.00840336	0.000443553	18.9456	BnaA10G0161500ZS;BnaA10G0161400ZS	0.00498054	0.0219433	biological_process
GO:0009768	photosynthesis, light harvesting in photosystem I	3	238	75	51854	0.012605	0.00144637	8.71496	BnaA06G0381100ZS;BnaC09G0025500ZS;BnaA02G0345900ZS	0.0050551	0.0219536	biological_process
GO:0009640	photomorphogenesis	5	238	241	51854	0.0210084	0.00464766	4.52021	BnaA05G0126100ZS;BnaC04G0512400ZS;BnaA08G0198700ZS;BnaA04G0205800ZS;BnaC07G0546500ZS	0.00528888	0.0226453	biological_process
GO:0051091	positive regulation of DNA-binding transcription factor activity	2	238	25	51854	0.00840336	0.000482123	17.4299	BnaC08G0365000ZS;BnaA09G0521900ZS	0.00587028	0.0247856	biological_process
GO:0009751	response to salicylic acid	9	238	713	51854	0.0378151	0.0137501	2.75016	BnaC02G0534600ZS;BnaA05G0011000ZS;BnaC05G0502600ZS;BnaC03G0001300ZS;BnaA02G0402400ZS;BnaC04G0011300ZS;BnaA10G0008600ZS;BnaA05G0440700ZS;BnaC05G0010100ZS	0.00604015	0.0248746	biological_process
GO:0009909	regulation of flower development	6	238	353	51854	0.0252101	0.00680758	3.70324	BnaA08G0167600ZS;BnaC01G0295800ZS;BnaC01G0376400ZS;BnaC01G0249900ZS;BnaA01G0304000ZS;BnaC08G0172500ZS	0.006055	0.0248746	biological_process
GO:0010287	plastoglobule	5	246	266	56777	0.0203252	0.004685	4.33836	BnaA06G0381100ZS;BnaC03G0213000ZS;BnaA01G0210500ZS;BnaA02G0345900ZS;BnaC09G0025500ZS	0.00628248	0.0617778	cellular_component
GO:0009643	photosynthetic acclimation	2	238	27	51854	0.00840336	0.000520693	16.1388	BnaA01G0275500ZS;BnaA10G0153200ZS	0.00682697	0.027672	biological_process
GO:0008381	mechanosensitive ion channel activity	2	229	28	51099	0.00873362	0.000547956	15.9386	BnaC03G0800600ZS;BnaA08G0014000ZS	0.0070001	0.0537902	molecular_function
GO:0043966	histone H3 acetylation	2	238	31	51854	0.00840336	0.000597832	14.0564	BnaC05G0502600ZS;BnaA05G0440700ZS	0.00893607	0.0356992	biological_process
GO:0009579	thylakoid	8	246	665	56777	0.0325203	0.0117125	2.77655	BnaA06G0381100ZS;BnaC04G0183000ZS;BnaC02G0136200ZS;BnaA01G0210500ZS;BnaA02G0345900ZS;BnaC09G0025500ZS;BnaA08G0050200ZS;BnaC08G0065600ZS	0.0089392	0.0753447	cellular_component
GO:0009631	cold acclimation	4	238	176	51854	0.0168067	0.00339415	4.95168	BnaC04G0084100ZS;BnaA04G0245500ZS;BnaA10G0153200ZS;BnaC04G0560400ZS	0.00904223	0.0356992	biological_process
GO:0010117	photoprotection	2	238	33	51854	0.00840336	0.000636402	13.2045	BnaC07G0148900ZS;BnaA05G0333100ZS	0.0100859	0.0393093	biological_process
GO:0048511	rhythmic process	3	238	97	51854	0.012605	0.00187064	6.73837	BnaC06G0189700ZS;BnaA07G0188800ZS;BnaA03G0229400ZS	0.0102551	0.0394625	biological_process
GO:0006120	mitochondrial electron transport, NADH to ubiquinone	2	238	34	51854	0.00840336	0.000655687	12.8161	BnaA01G0098300ZS;BnaC01G0120200ZS	0.0106842	0.0405999	biological_process
GO:0006816	calcium ion transport	3	238	99	51854	0.012605	0.00190921	6.60224	BnaC04G0084100ZS;BnaA04G0245500ZS;BnaC04G0560400ZS	0.010837	0.0406722	biological_process
GO:0035435	phosphate ion transmembrane transport	2	238	35	51854	0.00840336	0.000674972	12.4499	BnaC09G0021300ZS;BnaA09G0035900ZS	0.0112977	0.0418842	biological_process
GO:0006873	cellular ion homeostasis	2	238	36	51854	0.00840336	0.000694257	12.1041	BnaC07G0368900ZS;BnaA06G0325100ZS	0.0119264	0.0426546	biological_process
GO:0070475	rRNA base methylation	2	238	36	51854	0.00840336	0.000694257	12.1041	BnaA05G0152700ZS;BnaC06G0141900ZS	0.0119264	0.0426546	biological_process
GO:0006972	hyperosmotic response	2	238	36	51854	0.00840336	0.000694257	12.1041	BnaC05G0046300ZS;BnaC05G0477700ZS	0.0119264	0.0426546	biological_process
GO:0043565	sequence-specific DNA binding	22	229	2922	51099	0.0960699	0.0571831	1.68004	BnaC04G0011300ZS;BnaC06G0306600ZS;BnaC09G0592500ZS;BnaA01G0298600ZS;BnaC05G0353900ZS;BnaA05G0011000ZS;BnaC05G0502600ZS;BnaA01G0115800ZS;BnaA01G0007600ZS;BnaC01G0168600ZS;BnaC04G0574200ZS;BnaC01G0008700ZS;BnaA05G0333200ZS;BnaC09G0608800ZS;BnaA04G0257100ZS;BnaA10G0153200ZS;BnaC02G0020400ZS;BnaA10G0089800ZS;BnaC07G0148900ZS;BnaC05G0353800ZS;BnaA02G0400200ZS;BnaA05G0440700ZS	0.0124109	0.0905994	molecular_function
GO:0090333	regulation of stomatal closure	3	238	106	51854	0.012605	0.0020442	6.16624	BnaA06G0381100ZS;BnaC09G0025500ZS;BnaA02G0345900ZS	0.0130221	0.0460315	biological_process
GO:0010196	nonphotochemical quenching	2	238	38	51854	0.00840336	0.000732827	11.467	BnaA08G0050200ZS;BnaC08G0065600ZS	0.0132288	0.0461293	biological_process
GO:0010193	response to ozone	3	238	107	51854	0.012605	0.00206349	6.10862	BnaC09G0211400ZS;BnaA02G0200800ZS;BnaA09G0185100ZS	0.0133532	0.0461293	biological_process
GO:0047262	polygalacturonate 4-alpha-galacturonosyltransferase activity	3	229	110	51099	0.0131004	0.00215268	6.08563	BnaA06G0378000ZS;BnaC07G0312700ZS;BnaC09G0026700ZS	0.0134899	0.0937872	molecular_function
GO:0010468	regulation of gene expression	5	238	309	51854	0.0210084	0.00595904	3.52547	BnaA05G0011000ZS;BnaA03G0408400ZS;BnaC07G0381000ZS;BnaC04G0011300ZS;BnaC09G0066100ZS	0.0144339	0.0493022	biological_process
GO:0008324	cation transmembrane transporter activity	2	229	44	51099	0.00873362	0.000861074	10.1427	BnaC02G0368700ZS;BnaA02G0271600ZS	0.0167164	0.110936	molecular_function
GO:0032981	mitochondrial respiratory chain complex I assembly	2	238	44	51854	0.00840336	0.000848536	9.90336	BnaA01G0098300ZS;BnaC01G0120200ZS	0.0174844	0.0590583	biological_process
GO:0071215	cellular response to abscisic acid stimulus	3	238	119	51854	0.012605	0.0022949	5.49262	BnaA06G0381100ZS;BnaC09G0025500ZS;BnaA02G0345900ZS	0.0177015	0.0591346	biological_process
GO:0043928	exonucleolytic nuclear-transcribed mRNA catabolic process involved in deadenylation-dependent decay	2	238	45	51854	0.00840336	0.000867821	9.68329	BnaA02G0090700ZS;BnaA10G0165800ZS	0.018243	0.0596329	biological_process
GO:0051510	regulation of unidimensional cell growth	2	238	45	51854	0.00840336	0.000867821	9.68329	BnaC07G0044800ZS;BnaA07G0023000ZS	0.018243	0.0596329	biological_process
GO:0051453	regulation of intracellular pH	3	238	124	51854	0.012605	0.00239133	5.27114	BnaC07G0494700ZS;BnaA06G0415500ZS;BnaA03G0516100ZS	0.0197189	0.0637717	biological_process
GO:0035264	multicellular organism growth	1	238	5	51854	0.00420168	9.64246e-05	43.5748	BnaC07G0148900ZS	0.0227402	0.0727687	biological_process
GO:0071482	cellular response to light stimulus	2	238	51	51854	0.00840336	0.000983531	8.54408	BnaC08G0365000ZS;BnaA09G0521900ZS	0.0230773	0.0730782	biological_process
GO:0031012	extracellular matrix	2	246	55	56777	0.00813008	0.000968702	8.39276	BnaA04G0150300ZS;BnaC06G0385800ZS	0.0238808	0.151734	cellular_component
GO:0015297	antiporter activity	5	229	363	51099	0.0218341	0.00710386	3.07355	BnaA02G0081300ZS;BnaC05G0290700ZS;BnaA05G0173400ZS;BnaC05G0290800ZS;BnaA03G0311700ZS	0.0244027	0.138652	molecular_function
GO:0008308	voltage-gated anion channel activity	2	229	54	51099	0.00873362	0.00105677	8.26443	BnaC07G0368900ZS;BnaA06G0325100ZS	0.0245599	0.138652	molecular_function
GO:0010005	cortical microtubule, transverse to long axis	2	246	57	56777	0.00813008	0.00100393	8.09827	BnaA02G0179900ZS;BnaC02G0236300ZS	0.0255218	0.151734	cellular_component
GO:0010628	positive regulation of gene expression	2	238	54	51854	0.00840336	0.00104139	8.06941	BnaC05G0502600ZS;BnaA05G0440700ZS	0.0256702	0.080451	biological_process
GO:0005955	calcineurin complex	1	246	6	56777	0.00406504	0.000105677	38.4668	BnaA09G0068200ZS	0.0257176	0.151734	cellular_component
GO:0009408	response to heat	7	238	625	51854	0.0294118	0.0120531	2.44019	BnaC02G0020400ZS;BnaC04G0008000ZS;BnaC09G0608800ZS;BnaA05G0006700ZS;BnaC05G0046300ZS;BnaC09G0592500ZS;BnaA10G0153200ZS	0.0261741	0.0811931	biological_process
GO:0004535	poly(A)-specific ribonuclease activity	2	229	56	51099	0.00873362	0.00109591	7.96928	BnaA02G0090700ZS;BnaA10G0165800ZS	0.0262773	0.138652	molecular_function
GO:0047787	delta4-3-oxosteroid 5beta-reductase activity	1	229	6	51099	0.00436681	0.000117419	37.19	BnaC07G0457000ZS	0.0265908	0.138652	molecular_function
GO:0080161	auxin transmembrane transporter activity	1	229	6	51099	0.00436681	0.000117419	37.19	BnaA10G0201200ZS	0.0265908	0.138652	molecular_function
GO:0004723	calcium-dependent protein serine/threonine phosphatase activity	1	229	6	51099	0.00436681	0.000117419	37.19	BnaA09G0068200ZS	0.0265908	0.138652	molecular_function
GO:0080162	intracellular auxin transport	1	238	6	51854	0.00420168	0.000115709	36.3123	BnaA10G0201200ZS	0.0272261	0.0827673	biological_process
GO:1905038	regulation of membrane lipid metabolic process	1	238	6	51854	0.00420168	0.000115709	36.3123	BnaA05G0155900ZS	0.0272261	0.0827673	biological_process
GO:0045489	pectin biosynthetic process	3	238	144	51854	0.012605	0.00277703	4.53904	BnaA06G0378000ZS;BnaC07G0312700ZS;BnaC09G0026700ZS	0.0290051	0.0873026	biological_process
GO:0008295	spermidine biosynthetic process	2	238	58	51854	0.00840336	0.00111853	7.51289	BnaC07G0522700ZS;BnaA03G0546200ZS	0.0293014	0.0873298	biological_process
GO:0000289	nuclear-transcribed mRNA poly(A) tail shortening	2	238	59	51854	0.00840336	0.00113781	7.38556	BnaA02G0090700ZS;BnaA10G0165800ZS	0.0302395	0.0892504	biological_process
GO:0015098	molybdate ion transmembrane transporter activity	1	229	7	51099	0.00436681	0.000136989	31.8771	BnaA01G0073000ZS	0.0309536	0.155836	molecular_function
GO:0006596	polyamine biosynthetic process	2	238	60	51854	0.00840336	0.00115709	7.26246	BnaC07G0522700ZS;BnaA03G0546200ZS	0.0311893	0.0900393	biological_process
GO:0006012	galactose metabolic process	2	238	60	51854	0.00840336	0.00115709	7.26246	BnaC04G0008000ZS;BnaA05G0006700ZS	0.0311893	0.0900393	biological_process
GO:0006857	oligopeptide transport	1	238	7	51854	0.00420168	0.000134994	31.1248	BnaA08G0280200ZS	0.0316915	0.0900393	biological_process
GO:0015689	molybdate ion transport	1	238	7	51854	0.00420168	0.000134994	31.1248	BnaA01G0073000ZS	0.0316915	0.0900393	biological_process
GO:0010112	regulation of systemic acquired resistance	2	238	61	51854	0.00840336	0.00117638	7.14341	BnaC06G0010000ZS;BnaA09G0228800ZS	0.0321508	0.0904986	biological_process
GO:0051669	fructan beta-fructosidase activity	1	229	8	51099	0.00436681	0.000156559	27.8925	BnaC03G0054500ZS	0.035297	0.161043	molecular_function
GO:0046554	malate dehydrogenase (NADP+) activity	1	229	8	51099	0.00436681	0.000156559	27.8925	BnaC02G0136200ZS	0.035297	0.161043	molecular_function
GO:0035671	enone reductase activity	1	229	8	51099	0.00436681	0.000156559	27.8925	BnaC07G0457000ZS	0.035297	0.161043	molecular_function
GO:0042539	hypotonic salinity response	1	238	8	51854	0.00420168	0.000154279	27.2342	BnaA09G0068200ZS	0.0361364	0.0998679	biological_process
GO:0051775	response to redox state	1	238	8	51854	0.00420168	0.000154279	27.2342	BnaC02G0136200ZS	0.0361364	0.0998679	biological_process
GO:0005509	calcium ion binding	8	229	839	51099	0.0349345	0.0164191	2.12767	BnaC06G0265500ZS;BnaC01G0213100ZS;BnaA07G0363200ZS;BnaC03G0370700ZS;BnaA09G0068200ZS;BnaC07G0389300ZS;BnaC09G0211400ZS;BnaA09G0185100ZS	0.0364482	0.161256	molecular_function
GO:0010218	response to far red light	3	238	159	51854	0.012605	0.0030663	4.11083	BnaA06G0381100ZS;BnaC09G0025500ZS;BnaA02G0345900ZS	0.0372395	0.101989	biological_process
GO:0120029	proton export across plasma membrane	2	238	67	51854	0.00840336	0.00129209	6.5037	BnaC07G0494700ZS;BnaA03G0516100ZS	0.0381587	0.103574	biological_process
GO:0009654	photosystem II oxygen evolving complex	2	246	71	56777	0.00813008	0.00125051	6.50143	BnaA01G0210500ZS;BnaA07G0379900ZS	0.0382065	0.192865	cellular_component
GO:0009649	entrainment of circadian clock	2	238	68	51854	0.00840336	0.00131137	6.40806	BnaA04G0052400ZS;BnaA03G0229400ZS	0.0391986	0.105455	biological_process
GO:0071490	cellular response to far red light	1	238	9	51854	0.00420168	0.000173564	24.2082	BnaA05G0333100ZS	0.040561	0.107222	biological_process
GO:0010362	negative regulation of anion channel activity by blue light	1	238	9	51854	0.00420168	0.000173564	24.2082	BnaC09G0414500ZS	0.040561	0.107222	biological_process
GO:0009881	photoreceptor activity	2	229	72	51099	0.00873362	0.00140903	6.19833	BnaA04G0052400ZS;BnaA07G0015400ZS	0.0416363	0.178791	molecular_function
GO:0016021	integral component of membrane	63	246	11850	56777	0.256098	0.208711	1.22704	BnaA06G0381100ZS;BnaC09G0504800ZS;BnaA02G0335900ZS;BnaA08G0093100ZS;BnaA02G0081300ZS;BnaA06G0415500ZS;BnaA03G0516100ZS;BnaC06G0036600ZS;BnaA05G0173400ZS;BnaC03G0800600ZS;BnaA08G0280200ZS;BnaA03G0165600ZS;BnaA03G0461700ZS;BnaC09G0026700ZS;BnaC07G0368900ZS;BnaC09G0058800ZS;BnaC02G0368700ZS;BnaC08G0201200ZS;BnaA08G0116700ZS;BnaA09G0046000ZS;BnaC02G0246900ZS;BnaC04G0183000ZS;BnaC01G0301600ZS;BnaA06G0…	0.0421467	0.192865	cellular_component
GO:0010007	magnesium chelatase complex	1	246	10	56777	0.00406504	0.000176128	23.0801	BnaC03G0062600ZS	0.0424956	0.192865	cellular_component
GO:0055072	iron ion homeostasis	3	238	169	51854	0.012605	0.00325915	3.86758	BnaA07G0075400ZS;BnaA02G0081300ZS;BnaA03G0311700ZS	0.0433226	0.113535	biological_process
GO:0016851	magnesium chelatase activity	1	229	10	51099	0.00436681	0.000195699	22.314	BnaC03G0062600ZS	0.0439257	0.183233	molecular_function
GO:0045892	negative regulation of transcription, DNA-templated	7	238	701	51854	0.0294118	0.0135187	2.17563	BnaC04G0149200ZS;BnaA04G0295200ZS;BnaA05G0011000ZS;BnaC07G0148900ZS;BnaC04G0011300ZS;BnaC04G0011800ZS;BnaA02G0400200ZS	0.044132	0.114668	biological_process
GO:0009641	shade avoidance	2	238	73	51854	0.00840336	0.0014078	5.96915	BnaC07G0044800ZS;BnaA07G0023000ZS	0.0445566	0.11479	biological_process
GO:2000032	regulation of secondary shoot formation	2	238	74	51854	0.00840336	0.00142708	5.88849	BnaC02G0206900ZS;BnaA04G0099800ZS	0.045659	0.116641	biological_process
GO:0004103	choline kinase activity	1	229	11	51099	0.00436681	0.000215268	20.2854	BnaC09G0308400ZS	0.0482112	0.190239	molecular_function
GO:0010242	oxygen evolving activity	1	229	11	51099	0.00436681	0.000215268	20.2854	BnaA01G0210500ZS	0.0482112	0.190239	molecular_function
GO:0043266	regulation of potassium ion transport	1	238	11	51854	0.00420168	0.000212134	19.8067	BnaC05G0009300ZS	0.0493497	0.125019	biological_process
GO:0030015	CCR4-NOT core complex	2	246	83	56777	0.00813008	0.00146186	5.56147	BnaA02G0090700ZS;BnaA10G0165800ZS	0.0505959	0.207617	cellular_component
GO:0080124	pheophytinase activity	1	229	12	51099	0.00436681	0.000234838	18.595	BnaC09G0465500ZS	0.0524775	0.196454	molecular_function
GO:0090729	toxin activity	1	229	12	51099	0.00436681	0.000234838	18.595	BnaA02G0168200ZS	0.0524775	0.196454	molecular_function
GO:0009638	phototropism	2	238	80	51854	0.00840336	0.00154279	5.44685	BnaC09G0414500ZS;BnaC04G0174000ZS	0.0524798	0.130769	biological_process
GO:0002213	defense response to insect	2	238	80	51854	0.00840336	0.00154279	5.44685	BnaA07G0249300ZS;BnaC06G0411400ZS	0.0524798	0.130769	biological_process
GO:0009295	nucleoid	2	246	85	56777	0.00813008	0.00149709	5.43061	BnaA06G0434400ZS;BnaC07G0232700ZS	0.0527839	0.207617	cellular_component
GO:0047958	glycine:2-oxoglutarate aminotransferase activity	1	229	13	51099	0.00436681	0.000254408	17.1646	BnaC05G0204700ZS	0.0567249	0.206957	molecular_function
GO:0006414	translational elongation	2	238	84	51854	0.00840336	0.00161993	5.18747	BnaA06G0434400ZS;BnaC07G0232700ZS	0.0572152	0.140067	biological_process
GO:0010017	red or far-red light signaling pathway	2	238	84	51854	0.00840336	0.00161993	5.18747	BnaC04G0011800ZS;BnaA04G0295200ZS	0.0572152	0.140067	biological_process
GO:0030001	metal ion transport	3	238	190	51854	0.012605	0.00366413	3.44011	BnaA03G0311700ZS;BnaA07G0092200ZS;BnaC07G0141500ZS	0.0575935	0.140067	biological_process
GO:0071492	cellular response to UV-A	1	238	13	51854	0.00420168	0.000250704	16.7595	BnaA05G0333100ZS	0.0580582	0.140077	biological_process
GO:0008408	3'-5' exonuclease activity	2	229	88	51099	0.00873362	0.00172215	5.07136	BnaA02G0090700ZS;BnaA10G0165800ZS	0.0595468	0.206957	molecular_function
GO:0008746	NAD(P)+ transhydrogenase activity	1	229	14	51099	0.00436681	0.000273978	15.9386	BnaC02G0136200ZS	0.0609532	0.206957	molecular_function
GO:0046873	metal ion transmembrane transporter activity	1	229	14	51099	0.00436681	0.000273978	15.9386	BnaA03G0311700ZS	0.0609532	0.206957	molecular_function
GO:0019752	carboxylic acid metabolic process	1	238	14	51854	0.00420168	0.000269989	15.5624	BnaC01G0229100ZS	0.0623826	0.149325	biological_process
GO:0006662	glycerol ether metabolic process	2	238	89	51854	0.00840336	0.00171636	4.89604	BnaC06G0420800ZS;BnaA09G0653200ZS	0.0633339	0.15	biological_process
GO:0009734	auxin-activated signaling pathway	8	238	921	51854	0.0336134	0.0177614	1.8925	BnaC09G0491800ZS;BnaA02G0069100ZS;BnaA10G0195900ZS;BnaA10G0201200ZS;BnaC02G0079400ZS;BnaA08G0280200ZS;BnaA03G0073500ZS;BnaC03G0083700ZS	0.0636514	0.15	biological_process
GO:0003677	DNA binding	29	229	4844	51099	0.126638	0.0947964	1.33589	BnaC01G0295800ZS;BnaA10G0195900ZS;BnaC04G0011300ZS;BnaA07G0369600ZS;BnaC06G0306600ZS;BnaC06G0411400ZS;BnaA04G0295200ZS;BnaA01G0230700ZS;BnaA09G0610100ZS;BnaA05G0011000ZS;BnaA09G0639700ZS;BnaC07G0381000ZS;BnaA03G0073500ZS;BnaC04G0011800ZS;BnaC03G0083700ZS;BnaC09G0491800ZS;BnaA10G0009900ZS;BnaA02G0069100ZS;BnaC09G0608800ZS;BnaA03G0408400ZS;BnaA05G0383200ZS;BnaA06G0393500ZS;BnaA06G0180900ZS;BnaA07G0…	0.0666702	0.221224	molecular_function
GO:0042853	L-alanine catabolic process	1	238	15	51854	0.00420168	0.000289274	14.5249	BnaC05G0204700ZS	0.0666873	0.152428	biological_process
GO:0008202	steroid metabolic process	1	238	15	51854	0.00420168	0.000289274	14.5249	BnaC07G0457000ZS	0.0666873	0.152428	biological_process
GO:0071491	cellular response to red light	1	238	15	51854	0.00420168	0.000289274	14.5249	BnaA05G0333100ZS	0.0666873	0.152428	biological_process
GO:0035304	regulation of protein dephosphorylation	1	238	15	51854	0.00420168	0.000289274	14.5249	BnaA01G0210500ZS	0.0666873	0.152428	biological_process
GO:0009416	response to light stimulus	6	238	624	51854	0.0252101	0.0120338	2.09494	BnaA06G0381100ZS;BnaC04G0183000ZS;BnaA02G0345900ZS;BnaC09G0025500ZS;BnaA09G0025200ZS;BnaA10G0153200ZS	0.0692021	0.156996	biological_process
GO:0009882	blue light photoreceptor activity	1	229	16	51099	0.00436681	0.000313118	13.9462	BnaC09G0414500ZS	0.0693534	0.224019	molecular_function
GO:0008553	proton-exporting ATPase activity, phosphorylative mechanism	2	229	97	51099	0.00873362	0.00189828	4.60082	BnaC07G0494700ZS;BnaA03G0516100ZS	0.0705813	0.224019	molecular_function
GO:0006545	glycine biosynthetic process	1	238	16	51854	0.00420168	0.000308559	13.6171	BnaC05G0204700ZS	0.0709723	0.159819	biological_process
GO:0009908	flower development	8	238	947	51854	0.0336134	0.0182628	1.84054	BnaC05G0378900ZS;BnaC06G0306600ZS;BnaA05G0349400ZS;BnaA03G0408400ZS;BnaC07G0381000ZS;BnaA02G0400200ZS;BnaA07G0015400ZS;BnaC09G0066100ZS	0.0721889	0.161363	biological_process
GO:0051865	protein autoubiquitination	2	238	98	51854	0.00840336	0.00188992	4.44641	BnaA06G0181200ZS;BnaC03G0611600ZS	0.0748673	0.166129	biological_process
GO:0005886	plasma membrane	48	246	9052	56777	0.195122	0.159431	1.22387	BnaA08G0093100ZS;BnaC02G0085200ZS;BnaA03G0516100ZS;BnaA05G0173400ZS;BnaC03G0800600ZS;BnaA08G0280200ZS;BnaA03G0461700ZS;BnaC07G0195900ZS;BnaC07G0327300ZS;BnaA01G0165800ZS;BnaC07G0368900ZS;BnaC02G0368700ZS;BnaC08G0201200ZS;BnaA08G0116700ZS;BnaC02G0243600ZS;BnaC06G0265500ZS;BnaC02G0246900ZS;BnaA02G0360300ZS;BnaC01G0301600ZS;BnaC09G0414500ZS;BnaC06G0191200ZS;BnaA02G0186600ZS;BnaA10G0201200ZS;BnaA07G0…	0.0768685	0.283453	cellular_component
GO:0016740	transferase activity	5	229	507	51099	0.0218341	0.00992192	2.20059	BnaC02G0206900ZS;BnaA06G0037100ZS;BnaC06G0036600ZS;BnaA04G0099800ZS;BnaC06G0037000ZS	0.0790926	0.243771	molecular_function
GO:0006817	phosphate ion transport	2	238	102	51854	0.00840336	0.00196706	4.27204	BnaC09G0021300ZS;BnaA09G0035900ZS	0.0801921	0.176655	biological_process
GO:0010114	response to red light	3	238	220	51854	0.012605	0.00424268	2.97101	BnaA06G0381100ZS;BnaC09G0025500ZS;BnaA02G0345900ZS	0.0812886	0.177061	biological_process
GO:0006541	glutamine metabolic process	2	238	103	51854	0.00840336	0.00198635	4.23056	BnaC02G0206900ZS;BnaA04G0099800ZS	0.0815413	0.177061	biological_process
GO:0004028	3-chloroallyl aldehyde dehydrogenase activity	1	229	19	51099	0.00436681	0.000371827	11.7442	BnaA01G0039400ZS	0.0818136	0.243771	molecular_function
GO:0016165	linoleate 13S-lipoxygenase activity	1	229	19	51099	0.00436681	0.000371827	11.7442	BnaA02G0200800ZS	0.0818136	0.243771	molecular_function
GO:0006081	cellular aldehyde metabolic process	1	238	19	51854	0.00420168	0.000366413	11.467	BnaA01G0039400ZS	0.08371	0.180481	biological_process
GO:0004402	histone acetyltransferase activity	2	229	108	51099	0.00873362	0.00211354	4.13222	BnaA02G0402400ZS;BnaC02G0534600ZS	0.0848804	0.247851	molecular_function
GO:0008654	phospholipid biosynthetic process	2	238	106	51854	0.00840336	0.0020442	4.11083	BnaA09G0594000ZS;BnaC08G0446500ZS	0.0856306	0.183322	biological_process
GO:0019722	calcium-mediated signaling	3	238	226	51854	0.012605	0.00435839	2.89213	BnaC09G0211400ZS;BnaC07G0389300ZS;BnaA09G0185100ZS	0.0864623	0.183808	biological_process
GO:0005513	detection of calcium ion	1	238	20	51854	0.00420168	0.000385698	10.8937	BnaA09G0068200ZS	0.0879171	0.185315	biological_process
GO:0009620	response to fungus	4	238	365	51854	0.0168067	0.00703899	2.38766	BnaA03G0144500ZS;BnaA09G0471400ZS;BnaA09G0025200ZS;BnaA04G0192500ZS	0.0883902	0.185315	biological_process
GO:0006952	defense response	12	238	1684	51854	0.0504202	0.0324758	1.55255	BnaC01G0168600ZS;BnaA04G0030700ZS;BnaA02G0168200ZS;BnaC04G0301300ZS;BnaC08G0357600ZS;BnaA01G0115800ZS;BnaC02G0085200ZS;BnaA09G0515400ZS;BnaA04G0288800ZS;BnaC05G0477700ZS;BnaA09G0025200ZS;BnaA04G0288700ZS	0.089391	0.186129	biological_process
GO:0009534	chloroplast thylakoid	5	246	546	56777	0.0203252	0.00961657	2.11356	BnaA01G0210500ZS;BnaA08G0050200ZS;BnaC08G0065600ZS;BnaA06G0434400ZS;BnaC07G0232700ZS	0.0902084	0.313076	cellular_component
GO:0042549	photosystem II stabilization	1	238	21	51854	0.00420168	0.000404983	10.3749	BnaA01G0210500ZS	0.092105	0.189189	biological_process
GO:0071486	cellular response to high light intensity	1	238	21	51854	0.00420168	0.000404983	10.3749	BnaA05G0333100ZS	0.092105	0.189189	biological_process
GO:0004506	squalene monooxygenase activity	1	229	22	51099	0.00436681	0.000430537	10.1427	BnaC09G0058800ZS	0.0941077	0.269406	molecular_function
GO:0080086	stamen filament development	1	238	22	51854	0.00420168	0.000424268	9.90336	BnaA02G0200800ZS	0.0962738	0.196424	biological_process
GO:0090548	response to nitrate starvation	1	238	23	51854	0.00420168	0.000443553	9.47278	BnaA06G0393500ZS	0.100423	0.201501	biological_process
GO:0006107	oxaloacetate metabolic process	1	238	23	51854	0.00420168	0.000443553	9.47278	BnaC02G0136200ZS	0.100423	0.201501	biological_process
GO:0046686	response to cadmium ion	10	238	1367	51854	0.0420168	0.0263625	1.59381	BnaA05G0011000ZS;BnaC05G0502600ZS;BnaC03G0001300ZS;BnaC07G0437700ZS;BnaA03G0461700ZS;BnaC04G0011300ZS;BnaA01G0117900ZS;BnaA10G0008600ZS;BnaA05G0440700ZS;BnaC05G0010100ZS	0.100751	0.201501	biological_process
GO:1902600	proton transmembrane transport	2	238	118	51854	0.00840336	0.00227562	3.69278	BnaC07G0494700ZS;BnaA03G0516100ZS	0.102571	0.203801	biological_process
GO:0010181	FMN binding	2	229	121	51099	0.00873362	0.00236795	3.68826	BnaC09G0414500ZS;BnaA01G0165800ZS	0.102781	0.288579	molecular_function
GO:0009741	response to brassinosteroid	2	238	119	51854	0.00840336	0.0022949	3.66175	BnaC07G0044800ZS;BnaA07G0023000ZS	0.104021	0.205061	biological_process
GO:0080028	nitrile biosynthetic process	1	238	24	51854	0.00420168	0.000462838	9.07808	BnaC06G0083100ZS	0.104554	0.205061	biological_process
GO:0006369	termination of RNA polymerase II transcription	1	238	25	51854	0.00420168	0.000482123	8.71496	BnaC06G0329800ZS	0.108666	0.210411	biological_process
GO:0034440	lipid oxidation	1	238	25	51854	0.00420168	0.000482123	8.71496	BnaA02G0200800ZS	0.108666	0.210411	biological_process
GO:0009706	chloroplast inner membrane	3	246	266	56777	0.0121951	0.004685	2.60302	BnaC03G0062600ZS;BnaC09G0021300ZS;BnaA09G0035900ZS	0.109574	0.340858	cellular_component
GO:0009536	plastid	7	246	926	56777	0.0284553	0.0163094	1.74471	BnaC04G0183000ZS;BnaA01G0039400ZS;BnaC09G0049400ZS;BnaA03G0144500ZS;BnaA04G0192500ZS;BnaA06G0434400ZS;BnaC07G0232700ZS	0.109768	0.340858	cellular_component
GO:0004021	L-alanine:2-oxoglutarate aminotransferase activity	1	229	27	51099	0.00436681	0.000528386	8.26443	BnaC05G0204700ZS	0.114235	0.307507	molecular_function
GO:0003712	transcription coregulator activity	2	229	129	51099	0.00873362	0.00252451	3.45953	BnaA02G0402400ZS;BnaC02G0534600ZS	0.114265	0.307507	molecular_function
GO:0010027	thylakoid membrane organization	2	238	126	51854	0.00840336	0.0024299	3.45832	BnaA08G0050200ZS;BnaC08G0065600ZS	0.11433	0.219976	biological_process
GO:0009635	response to herbicide	1	238	27	51854	0.00420168	0.000520693	8.06941	BnaA08G0280200ZS	0.116833	0.221983	biological_process
GO:0048577	negative regulation of short-day photoperiodism, flowering	1	238	27	51854	0.00420168	0.000520693	8.06941	BnaC06G0306600ZS	0.116833	0.221983	biological_process
GO:0044212	transcription regulatory region DNA binding	9	229	1266	51099	0.0393013	0.0247754	1.5863	BnaC01G0168600ZS;BnaC04G0574200ZS;BnaC09G0592500ZS;BnaC02G0020400ZS;BnaA04G0257100ZS;BnaC03G0001300ZS;BnaA10G0008600ZS;BnaA01G0115800ZS;BnaC05G0010100ZS	0.117791	0.307507	molecular_function
GO:0042300	beta-amyrin synthase activity	1	229	28	51099	0.00436681	0.000547956	7.96928	BnaA06G0112600ZS	0.118206	0.307507	molecular_function
GO:0005849	mRNA cleavage factor complex	1	246	29	56777	0.00406504	0.00051077	7.95865	BnaC06G0329800ZS	0.118344	0.349115	cellular_component
GO:0017148	negative regulation of translation	2	238	129	51854	0.00840336	0.00248775	3.37789	BnaA02G0090700ZS;BnaA10G0165800ZS	0.118825	0.224365	biological_process
GO:0006351	transcription, DNA-templated	3	238	263	51854	0.012605	0.00507193	2.48525	BnaC09G0066100ZS;BnaA03G0408400ZS;BnaC07G0381000ZS	0.12122	0.227474	biological_process
GO:0000993	RNA polymerase II complex binding	1	229	29	51099	0.00436681	0.000567526	7.69447	BnaC06G0329800ZS	0.12216	0.307507	molecular_function
GO:0008964	phosphoenolpyruvate carboxylase activity	1	229	29	51099	0.00436681	0.000567526	7.69447	BnaA05G0032800ZS	0.12216	0.307507	molecular_function
GO:0015977	carbon fixation	1	238	29	51854	0.00420168	0.000559263	7.51289	BnaA05G0032800ZS	0.124926	0.22878	biological_process
GO:0045926	negative regulation of growth	1	238	29	51854	0.00420168	0.000559263	7.51289	BnaC01G0419400ZS	0.124926	0.22878	biological_process
GO:1900055	regulation of leaf senescence	1	238	29	51854	0.00420168	0.000559263	7.51289	BnaA09G0025200ZS	0.124926	0.22878	biological_process
GO:0071483	cellular response to blue light	1	238	29	51854	0.00420168	0.000559263	7.51289	BnaA05G0333100ZS	0.124926	0.22878	biological_process
GO:0043622	cortical microtubule organization	2	238	135	51854	0.00840336	0.00260346	3.22776	BnaA02G0179900ZS;BnaC02G0236300ZS	0.127944	0.231948	biological_process
GO:0016104	triterpenoid biosynthetic process	1	238	30	51854	0.00420168	0.000578547	7.26246	BnaA06G0112600ZS	0.128945	0.231948	biological_process
GO:0045040	protein import into mitochondrial outer membrane	1	238	30	51854	0.00420168	0.000578547	7.26246	BnaA07G0322500ZS	0.128945	0.231948	biological_process
GO:0006734	NADH metabolic process	1	238	31	51854	0.00420168	0.000597832	7.02819	BnaC02G0136200ZS	0.132945	0.234973	biological_process
GO:0015743	malate transport	1	238	31	51854	0.00420168	0.000597832	7.02819	BnaA06G0415500ZS	0.132945	0.234973	biological_process
GO:0010555	response to mannitol	1	238	31	51854	0.00420168	0.000597832	7.02819	BnaC05G0009300ZS	0.132945	0.234973	biological_process
GO:0015140	malate transmembrane transporter activity	1	229	32	51099	0.00436681	0.000626235	6.97312	BnaA06G0415500ZS	0.133916	0.314357	molecular_function
GO:0000210	NAD+ diphosphatase activity	1	229	32	51099	0.00436681	0.000626235	6.97312	BnaC05G0153400ZS	0.133916	0.314357	molecular_function
GO:0030007	cellular potassium ion homeostasis	1	238	32	51854	0.00420168	0.000617117	6.80856	BnaA09G0068200ZS	0.136927	0.239229	biological_process
GO:0005982	starch metabolic process	1	238	32	51854	0.00420168	0.000617117	6.80856	BnaC09G0049400ZS	0.136927	0.239229	biological_process
GO:0047631	ADP-ribose diphosphatase activity	1	229	33	51099	0.00436681	0.000645805	6.76181	BnaC05G0153400ZS	0.1378	0.314357	molecular_function
GO:0008453	alanine-glyoxylate transaminase activity	1	229	33	51099	0.00436681	0.000645805	6.76181	BnaC05G0204700ZS	0.1378	0.314357	molecular_function
GO:2001070	starch binding	1	229	33	51099	0.00436681	0.000645805	6.76181	BnaC09G0049400ZS	0.1378	0.314357	molecular_function
GO:0030275	LRR domain binding	1	229	33	51099	0.00436681	0.000645805	6.76181	BnaC02G0085200ZS	0.1378	0.314357	molecular_function
GO:1900424	regulation of defense response to bacterium	1	238	33	51854	0.00420168	0.000636402	6.60224	BnaA09G0025200ZS	0.140891	0.244748	biological_process
GO:0003955	NAD(P)H dehydrogenase (quinone) activity	1	229	34	51099	0.00436681	0.000665375	6.56293	BnaA01G0165800ZS	0.141667	0.318205	molecular_function
GO:0005770	late endosome	2	246	154	56777	0.00813008	0.00271237	2.99741	BnaA02G0081300ZS;BnaA08G0180900ZS	0.144096	0.404841	cellular_component
GO:0009873	ethylene-activated signaling pathway	6	238	776	51854	0.0252101	0.0149651	1.68459	BnaA01G0007600ZS;BnaA07G0249300ZS;BnaC06G0411400ZS;BnaC01G0008700ZS;BnaA09G0610100ZS;BnaA07G0369600ZS	0.148716	0.256873	biological_process
GO:0003746	translation elongation factor activity	2	229	154	51099	0.00873362	0.00301376	2.89792	BnaA06G0434400ZS;BnaC07G0232700ZS	0.151982	0.336202	molecular_function
GO:0009819	drought recovery	1	238	36	51854	0.00420168	0.000694257	6.05205	BnaC01G0419400ZS	0.152674	0.260746	biological_process
GO:0009902	chloroplast relocation	1	238	36	51854	0.00420168	0.000694257	6.05205	BnaC09G0414500ZS	0.152674	0.260746	biological_process
GO:0019748	secondary metabolic process	1	238	37	51854	0.00420168	0.000713542	5.88849	BnaC01G0460200ZS	0.156566	0.264422	biological_process
GO:0006665	sphingolipid metabolic process	1	238	37	51854	0.00420168	0.000713542	5.88849	BnaC01G0357600ZS	0.156566	0.264422	biological_process
GO:0043878	glyceraldehyde-3-phosphate dehydrogenase (NAD+) (non-phosphorylating) activity	1	229	40	51099	0.00436681	0.000782794	5.57849	BnaA01G0039400ZS	0.164505	0.358475	molecular_function
GO:0010205	photoinhibition	1	238	40	51854	0.00420168	0.000771397	5.44685	BnaA01G0210500ZS	0.168134	0.28084	biological_process
GO:0048194	Golgi vesicle budding	1	238	40	51854	0.00420168	0.000771397	5.44685	BnaA05G0155900ZS	0.168134	0.28084	biological_process
GO:0030060	L-malate dehydrogenase activity	1	229	41	51099	0.00436681	0.000802364	5.44243	BnaC02G0136200ZS	0.168253	0.361202	molecular_function
GO:0015706	nitrate transport	2	238	161	51854	0.00840336	0.00310487	2.70651	BnaA08G0280200ZS;BnaC01G0301600ZS	0.169095	0.280901	biological_process
GO:0010207	photosystem II assembly	1	238	41	51854	0.00420168	0.000790682	5.314	BnaA01G0210500ZS	0.171955	0.2841	biological_process
GO:0008420	RNA polymerase II CTD heptapeptide repeat phosphatase activity	1	229	43	51099	0.00436681	0.000841504	5.1893	BnaA05G0363900ZS	0.175697	0.361202	molecular_function
GO:0004029	aldehyde dehydrogenase (NAD) activity	1	229	43	51099	0.00436681	0.000841504	5.1893	BnaA01G0039400ZS	0.175697	0.361202	molecular_function
GO:0015996	chlorophyll catabolic process	1	238	42	51854	0.00420168	0.000809966	5.18747	BnaC09G0465500ZS	0.175759	0.287262	biological_process
GO:0016558	protein import into peroxisome matrix	1	238	42	51854	0.00420168	0.000809966	5.18747	BnaA07G0322500ZS	0.175759	0.287262	biological_process
GO:0051286	cell tip	1	246	45	56777	0.00406504	0.000792574	5.12891	BnaA07G0322500ZS	0.177554	0.458916	cellular_component
GO:0005747	mitochondrial respiratory chain complex I	2	246	177	56777	0.00813008	0.00311746	2.60792	BnaA01G0098300ZS;BnaC01G0120200ZS	0.179047	0.458916	cellular_component
GO:0005199	structural constituent of cell wall	1	229	44	51099	0.00436681	0.000861074	5.07136	BnaC03G0491800ZS	0.179394	0.361202	molecular_function
GO:0070940	dephosphorylation of RNA polymerase II C-terminal domain	1	238	43	51854	0.00420168	0.000829251	5.06684	BnaA05G0363900ZS	0.179545	0.290328	biological_process
GO:0034613	cellular protein localization	1	238	43	51854	0.00420168	0.000829251	5.06684	BnaC08G0201200ZS	0.179545	0.290328	biological_process
GO:0042803	protein homodimerization activity	6	229	845	51099	0.0262009	0.0165365	1.58442	BnaC07G0522700ZS;BnaA09G0639700ZS;BnaC08G0497000ZS;BnaA03G0229400ZS;BnaA04G0052400ZS;BnaA03G0546200ZS	0.180603	0.361202	molecular_function
GO:0008271	secondary active sulfate transmembrane transporter activity	1	229	45	51099	0.00436681	0.000880643	4.95866	BnaC03G0096200ZS	0.183075	0.361202	molecular_function
GO:0005227	calcium activated cation channel activity	1	229	45	51099	0.00436681	0.000880643	4.95866	BnaA08G0093100ZS	0.183075	0.361202	molecular_function
GO:0019684	photosynthesis, light reaction	1	238	44	51854	0.00420168	0.000848536	4.95168	BnaA01G0210500ZS	0.183314	0.294854	biological_process
GO:0006970	response to osmotic stress	5	238	658	51854	0.0210084	0.0126895	1.65558	BnaC07G0522700ZS;BnaA02G0271600ZS;BnaC02G0368700ZS;BnaA03G0546200ZS;BnaA01G0115800ZS	0.186673	0.298676	biological_process
GO:0009705	plant-type vacuole membrane	4	246	516	56777	0.0162602	0.00908819	1.78915	BnaC04G0084100ZS;BnaA04G0245500ZS;BnaC01G0301600ZS;BnaC04G0560400ZS	0.186678	0.458916	cellular_component
GO:0004722	protein serine/threonine phosphatase activity	3	229	334	51099	0.0131004	0.00653633	2.00425	BnaA03G0144500ZS;BnaC01G0419400ZS;BnaA04G0192500ZS	0.189651	0.369188	molecular_function
GO:0000302	response to reactive oxygen species	2	238	174	51854	0.00840336	0.00335558	2.5043	BnaC05G0046300ZS;BnaA09G0025200ZS	0.190422	0.301501	biological_process
GO:0048573	photoperiodism, flowering	2	238	174	51854	0.00840336	0.00335558	2.5043	BnaC05G0502600ZS;BnaA05G0440700ZS	0.190422	0.301501	biological_process
GO:0010337	regulation of salicylic acid metabolic process	1	238	47	51854	0.00420168	0.000906391	4.63562	BnaA04G0262500ZS	0.194518	0.30639	biological_process
GO:0004012	phospholipid-translocating ATPase activity	1	229	49	51099	0.00436681	0.000958923	4.55387	BnaA05G0155900ZS	0.197634	0.379665	molecular_function
GO:0008610	lipid biosynthetic process	1	238	48	51854	0.00420168	0.000925676	4.53904	BnaC01G0357600ZS	0.198218	0.30744	biological_process
GO:0051365	cellular response to potassium ion starvation	1	238	48	51854	0.00420168	0.000925676	4.53904	BnaC05G0009300ZS	0.198218	0.30744	biological_process
GO:1902456	regulation of stomatal opening	1	238	48	51854	0.00420168	0.000925676	4.53904	BnaA09G0255800ZS	0.198218	0.30744	biological_process
GO:0019200	carbohydrate kinase activity	1	229	51	51099	0.00436681	0.000998063	4.37529	BnaC09G0049400ZS	0.204817	0.388353	molecular_function
GO:0010106	cellular response to iron ion starvation	1	238	50	51854	0.00420168	0.000964246	4.35748	BnaA07G0075400ZS	0.205568	0.315619	biological_process
GO:0051259	protein complex oligomerization	1	238	50	51854	0.00420168	0.000964246	4.35748	BnaC05G0046300ZS	0.205568	0.315619	biological_process
GO:0042973	glucan endo-1,3-beta-D-glucosidase activity	2	229	189	51099	0.00873362	0.0036987	2.36127	BnaC04G0301300ZS;BnaA04G0030700ZS	0.207961	0.389261	molecular_function
GO:0015991	ATP hydrolysis coupled proton transport	2	238	187	51854	0.00840336	0.00360628	2.3302	BnaC07G0494700ZS;BnaA03G0516100ZS	0.212082	0.323984	biological_process
GO:0008146	sulfotransferase activity	1	229	54	51099	0.00436681	0.00105677	4.13222	BnaC09G0207600ZS	0.21547	0.39523	molecular_function
GO:0006879	cellular iron ion homeostasis	1	238	53	51854	0.00420168	0.0010221	4.11083	BnaA03G0311700ZS	0.216467	0.325773	biological_process
GO:0009767	photosynthetic electron transport chain	1	238	53	51854	0.00420168	0.0010221	4.11083	BnaA01G0275500ZS	0.216467	0.325773	biological_process
GO:0046653	tetrahydrofolate metabolic process	1	238	53	51854	0.00420168	0.0010221	4.11083	BnaC04G0458700ZS	0.216467	0.325773	biological_process
GO:0051537	2 iron, 2 sulfur cluster binding	2	229	195	51099	0.00873362	0.00381612	2.28861	BnaA01G0275500ZS;BnaA08G0286200ZS	0.217784	0.39523	molecular_function
GO:0046872	metal ion binding	40	229	7882	51099	0.174672	0.15425	1.1324	BnaA06G0381100ZS;BnaC01G0419400ZS;BnaA06G0181200ZS;BnaC08G0357600ZS;BnaC09G0049400ZS;BnaA03G0144500ZS;BnaC06G0036600ZS;BnaA09G0515400ZS;BnaA03G0165600ZS;BnaC06G0306600ZS;BnaC06G0329800ZS;BnaA08G0286200ZS;BnaA02G0200800ZS;BnaA10G0165800ZS;BnaA07G0092200ZS;BnaC06G0010000ZS;BnaC09G0025500ZS;BnaA02G0090700ZS;BnaA10G0161400ZS;BnaC05G0378900ZS;BnaC05G0153400ZS;BnaA01G0275500ZS;BnaC04G0008000ZS;BnaC06G0…	0.219272	0.39523	molecular_function
GO:0010075	regulation of meristem growth	1	238	54	51854	0.00420168	0.00104139	4.0347	BnaA05G0469700ZS	0.220067	0.328554	biological_process
GO:0003333	amino acid transmembrane transport	2	238	192	51854	0.00840336	0.0037027	2.26952	BnaA09G0046000ZS;BnaC09G0031700ZS	0.220477	0.328554	biological_process
GO:0009738	abscisic acid-activated signaling pathway	7	238	1071	51854	0.0294118	0.0206541	1.42401	BnaC04G0574200ZS;BnaA06G0181200ZS;BnaA04G0257100ZS;BnaA10G0089800ZS;BnaC03G0611600ZS;BnaA03G0144500ZS;BnaA04G0192500ZS	0.223588	0.331565	biological_process
GO:0008083	growth factor activity	1	229	58	51099	0.00436681	0.00113505	3.84724	BnaA04G0150300ZS	0.229455	0.408541	molecular_function
GO:0055075	potassium ion homeostasis	1	238	57	51854	0.00420168	0.00109924	3.82235	BnaC05G0009300ZS	0.230769	0.340552	biological_process
GO:0009585	red, far-red light phototransduction	2	238	199	51854	0.00840336	0.0038377	2.18969	BnaA05G0383200ZS;BnaA01G0349500ZS	0.232275	0.341119	biological_process
GO:0010087	phloem or xylem histogenesis	2	238	200	51854	0.00840336	0.00385698	2.17874	BnaA07G0249300ZS;BnaC06G0411400ZS	0.233964	0.341948	biological_process
GO:0005773	vacuole	12	246	2176	56777	0.0487805	0.0383254	1.2728	BnaA04G0030700ZS;BnaC04G0301300ZS;BnaC04G0025300ZS;BnaA06G0415500ZS;BnaC04G0084100ZS;BnaC05G0204700ZS;BnaA04G0245500ZS;BnaC09G0031700ZS;BnaC04G0560400ZS;BnaA01G0073000ZS;BnaA09G0046000ZS;BnaC02G0243600ZS	0.236728	0.558677	cellular_component
GO:0009682	induced systemic resistance	1	238	59	51854	0.00420168	0.00113781	3.69278	BnaC06G0385800ZS	0.237821	0.345922	biological_process
GO:0005545	1-phosphatidylinositol binding	1	229	61	51099	0.00436681	0.00119376	3.65803	BnaA09G0382700ZS	0.23978	0.417716	molecular_function
GO:0015171	amino acid transmembrane transporter activity	2	229	209	51099	0.00873362	0.0040901	2.13531	BnaA09G0046000ZS;BnaC09G0031700ZS	0.240841	0.417716	molecular_function
GO:0009901	anther dehiscence	1	238	60	51854	0.00420168	0.00115709	3.63123	BnaA02G0200800ZS	0.241324	0.347689	biological_process
GO:0010380	regulation of chlorophyll biosynthetic process	1	238	60	51854	0.00420168	0.00115709	3.63123	BnaA05G0333100ZS	0.241324	0.347689	biological_process
GO:0015116	sulfate transmembrane transporter activity	1	229	62	51099	0.00436681	0.00121333	3.59903	BnaC03G0096200ZS	0.243191	0.417716	molecular_function
GO:0009694	jasmonic acid metabolic process	1	238	63	51854	0.00420168	0.00121495	3.45832	BnaC06G0010000ZS	0.251735	0.360978	biological_process
GO:0015030	Cajal body	1	246	68	56777	0.00406504	0.00119767	3.39413	BnaA07G0015400ZS	0.255797	0.57272	cellular_component
GO:0015301	anion:anion antiporter activity	1	229	67	51099	0.00436681	0.00131118	3.33044	BnaC03G0096200ZS	0.260018	0.441427	molecular_function
GO:0006099	tricarboxylic acid cycle	2	238	216	51854	0.00840336	0.00416554	2.01735	BnaC02G0136200ZS;BnaA05G0032800ZS	0.261058	0.372191	biological_process
GO:0005983	starch catabolic process	1	238	66	51854	0.00420168	0.0012728	3.30112	BnaC09G0049400ZS	0.262003	0.372191	biological_process
GO:0045332	phospholipid translocation	1	238	67	51854	0.00420168	0.00129209	3.25185	BnaA05G0155900ZS	0.265395	0.375256	biological_process
GO:0000155	phosphorelay sensor kinase activity	1	229	69	51099	0.00436681	0.00135032	3.23391	BnaC09G0414500ZS	0.266645	0.447473	molecular_function
GO:0009941	chloroplast envelope	10	246	1829	56777	0.0406504	0.0322137	1.2619	BnaA06G0381100ZS;BnaC06G0420800ZS;BnaA01G0039400ZS;BnaC02G0136200ZS;BnaC09G0021300ZS;BnaA09G0035900ZS;BnaA02G0345900ZS;BnaC09G0025500ZS;BnaA06G0434400ZS;BnaC07G0232700ZS	0.271572	0.57272	cellular_component
GO:0032153	cell division site	1	246	73	56777	0.00406504	0.00128573	3.16165	BnaA07G0322500ZS	0.271799	0.57272	cellular_component
GO:0010315	auxin efflux	1	238	69	51854	0.00420168	0.00133066	3.15759	BnaA10G0201200ZS	0.272131	0.383	biological_process
GO:0004869	cysteine-type endopeptidase inhibitor activity	1	229	73	51099	0.00436681	0.0014286	3.05671	BnaC05G0477700ZS	0.279721	0.464082	molecular_function
GO:0006108	malate metabolic process	1	238	72	51854	0.00420168	0.00138851	3.02603	BnaC02G0136200ZS	0.282121	0.39523	biological_process
GO:0003756	protein disulfide isomerase activity	1	229	74	51099	0.00436681	0.00144817	3.0154	BnaA09G0653200ZS	0.282953	0.464171	molecular_function
GO:0071577	zinc ion transmembrane transport	1	238	73	51854	0.00420168	0.0014078	2.98457	BnaC05G0272400ZS	0.285421	0.398018	biological_process
GO:0030544	Hsp70 protein binding	1	229	76	51099	0.00436681	0.00148731	2.93605	BnaA07G0322500ZS	0.289375	0.469431	molecular_function
GO:0009816	defense response to bacterium, incompatible interaction	2	238	235	51854	0.00840336	0.00453196	1.85425	BnaC08G0365000ZS;BnaA09G0521900ZS	0.293257	0.407078	biological_process
GO:0090575	RNA polymerase II transcription factor complex	1	246	80	56777	0.00406504	0.00140902	2.88501	BnaA07G0075400ZS	0.293629	0.597383	cellular_component
GO:0071249	cellular response to nitrate	1	238	78	51854	0.00420168	0.00150422	2.79326	BnaC01G0301600ZS	0.301693	0.416885	biological_process
GO:0006885	regulation of pH	1	238	80	51854	0.00420168	0.00154279	2.72342	BnaA08G0180900ZS	0.308098	0.423809	biological_process
GO:0010329	auxin efflux transmembrane transporter activity	1	229	82	51099	0.00436681	0.00160473	2.72122	BnaA10G0201200ZS	0.308299	0.494634	molecular_function
GO:0019904	protein domain specific binding	2	229	253	51099	0.00873362	0.00495117	1.76395	BnaA08G0050200ZS;BnaC08G0065600ZS	0.313559	0.497604	molecular_function
GO:1902074	response to salt	1	238	85	51854	0.00420168	0.00163922	2.56322	BnaA09G0025200ZS	0.323856	0.443479	biological_process
GO:0016787	hydrolase activity	3	229	455	51099	0.0131004	0.00890428	1.47125	BnaC02G0206900ZS;BnaA04G0099800ZS;BnaA02G0254700ZS	0.333964	0.522603	molecular_function
GO:0006378	mRNA polyadenylation	1	238	89	51854	0.00420168	0.00171636	2.44802	BnaC06G0329800ZS	0.336205	0.456278	biological_process
GO:0048268	clathrin coat assembly	1	238	89	51854	0.00420168	0.00171636	2.44802	BnaA09G0382700ZS	0.336205	0.456278	biological_process
GO:0015035	protein disulfide oxidoreductase activity	2	229	267	51099	0.00873362	0.00522515	1.67146	BnaC06G0420800ZS;BnaA09G0653200ZS	0.33647	0.522603	molecular_function
GO:0010015	root morphogenesis	1	238	92	51854	0.00420168	0.00177421	2.3682	BnaA02G0081300ZS	0.345319	0.466564	biological_process
GO:0009553	embryo sac development	2	238	269	51854	0.00840336	0.00518764	1.61988	BnaA02G0402400ZS;BnaC02G0534600ZS	0.35027	0.47116	biological_process
GO:0031408	oxylipin biosynthetic process	1	238	95	51854	0.00420168	0.00183207	2.29341	BnaA02G0200800ZS	0.354308	0.472411	biological_process
GO:0010183	pollen tube guidance	1	238	95	51854	0.00420168	0.00183207	2.29341	BnaC03G0491900ZS	0.354308	0.472411	biological_process
GO:0015299	solute:proton antiporter activity	1	229	98	51099	0.00436681	0.00191785	2.27694	BnaA08G0180900ZS	0.356345	0.539474	molecular_function
GO:0043424	protein histidine kinase binding	1	229	98	51099	0.00436681	0.00191785	2.27694	BnaC02G0243600ZS	0.356345	0.539474	molecular_function
GO:0005905	clathrin-coated pit	1	246	102	56777	0.00406504	0.0017965	2.26275	BnaA09G0382700ZS	0.358082	0.690461	cellular_component
GO:0005085	guanyl-nucleotide exchange factor activity	1	229	99	51099	0.00436681	0.00193742	2.25394	BnaA04G0052400ZS	0.359235	0.539474	molecular_function
GO:0005385	zinc ion transmembrane transporter activity	1	229	100	51099	0.00436681	0.00195699	2.2314	BnaC05G0272400ZS	0.362113	0.539474	molecular_function
GO:0000932	P-body	2	246	293	56777	0.00813008	0.00516054	1.57543	BnaA02G0090700ZS;BnaA10G0165800ZS	0.362785	0.690461	cellular_component
GO:0010030	positive regulation of seed germination	1	238	100	51854	0.00420168	0.00192849	2.17874	BnaA05G0333100ZS	0.369018	0.489876	biological_process
GO:0004185	serine-type carboxypeptidase activity	1	229	104	51099	0.00436681	0.00203526	2.14557	BnaC01G0460200ZS	0.373493	0.550808	molecular_function
GO:0009411	response to UV	1	238	102	51854	0.00420168	0.00196706	2.13602	BnaA04G0052400ZS	0.374808	0.495399	biological_process
GO:0010150	leaf senescence	3	238	481	51854	0.012605	0.00927604	1.35888	BnaA02G0081300ZS;BnaC06G0083100ZS;BnaA09G0025200ZS	0.379731	0.499732	biological_process
GO:0071369	cellular response to ethylene stimulus	1	238	106	51854	0.00420168	0.0020442	2.05541	BnaA03G0311700ZS	0.38623	0.506095	biological_process
GO:0030570	pectate lyase activity	1	229	109	51099	0.00436681	0.00213311	2.04715	BnaA07G0072600ZS	0.387435	0.564031	molecular_function
GO:0002239	response to oomycetes	1	238	107	51854	0.00420168	0.00206349	2.03621	BnaC02G0085200ZS	0.389053	0.507606	biological_process
GO:0016762	xyloglucan:xyloglucosyl transferase activity	1	229	110	51099	0.00436681	0.00215268	2.02854	BnaA03G0111300ZS	0.390186	0.564031	molecular_function
GO:0071732	cellular response to nitric oxide	1	238	108	51854	0.00420168	0.00208277	2.01735	BnaA03G0311700ZS	0.391863	0.509087	biological_process
GO:0051082	unfolded protein binding	3	229	508	51099	0.0131004	0.00994149	1.31775	BnaC05G0046300ZS;BnaA01G0098300ZS;BnaC01G0120200ZS	0.398273	0.570077	molecular_function
GO:0009646	response to absence of light	1	238	111	51854	0.00420168	0.00214063	1.96283	BnaA09G0025200ZS	0.400216	0.517726	biological_process
GO:0019762	glucosinolate catabolic process	1	238	115	51854	0.00420168	0.00221777	1.89456	BnaC06G0083100ZS	0.411175	0.52965	biological_process
GO:0005975	carbohydrate metabolic process	5	238	920	51854	0.0210084	0.0177421	1.1841	BnaA04G0030700ZS;BnaC04G0301300ZS;BnaC02G0136200ZS;BnaC03G0054500ZS;BnaC01G0229100ZS	0.415045	0.532102	biological_process
GO:0009625	response to insect	1	238	117	51854	0.00420168	0.00225634	1.86217	BnaA09G0025200ZS	0.41658	0.532102	biological_process
GO:0009507	chloroplast	30	246	6601	56777	0.121951	0.116262	1.04894	BnaC06G0420800ZS;BnaA09G0521900ZS;BnaC07G0374000ZS;BnaA01G0210500ZS;BnaA09G0035900ZS;BnaC09G0049400ZS;BnaC02G0243600ZS;BnaA08G0286200ZS;BnaA02G0200800ZS;BnaC07G0522700ZS;BnaC01G0301600ZS;BnaC02G0136200ZS;BnaC09G0021300ZS;BnaA05G0032800ZS;BnaA06G0434400ZS;BnaC03G0062600ZS;BnaC03G0213000ZS;BnaA01G0039400ZS;BnaA01G0275500ZS;BnaC08G0365000ZS;BnaC08G0065600ZS;BnaC03G0491900ZS;BnaA09G0419500ZS;BnaC05G0…	0.41928	0.749144	cellular_component
GO:0030234	enzyme regulator activity	1	229	121	51099	0.00436681	0.00236795	1.84413	BnaC06G0083100ZS	0.419648	0.594841	molecular_function
GO:0030136	clathrin-coated vesicle	1	246	128	56777	0.00406504	0.00225443	1.80313	BnaA09G0382700ZS	0.426742	0.749144	cellular_component
GO:0000287	magnesium ion binding	3	229	534	51099	0.0131004	0.0104503	1.25359	BnaA05G0155900ZS;BnaC07G0494700ZS;BnaA03G0516100ZS	0.429258	0.60062	molecular_function
GO:0031977	thylakoid lumen	1	246	130	56777	0.00406504	0.00228966	1.77539	BnaA01G0210500ZS	0.43171	0.749144	cellular_component
GO:0048653	anther development	1	238	123	51854	0.00420168	0.00237204	1.77133	BnaA02G0200800ZS	0.4325	0.54896	biological_process
GO:0045893	positive regulation of transcription, DNA-templated	6	238	1150	51854	0.0252101	0.0221777	1.13673	BnaC04G0574200ZS;BnaC02G0020400ZS;BnaA05G0011000ZS;BnaA04G0257100ZS;BnaC04G0011300ZS;BnaC09G0592500ZS	0.433389	0.54896	biological_process
GO:0004553	hydrolase activity, hydrolyzing O-glycosyl compounds	1	229	127	51099	0.00436681	0.00248537	1.75701	BnaA03G0111300ZS	0.435116	0.60062	molecular_function
GO:0030276	clathrin binding	1	229	128	51099	0.00436681	0.00250494	1.74328	BnaA09G0382700ZS	0.437654	0.60062	molecular_function
GO:0008266	poly(U) RNA binding	1	229	129	51099	0.00436681	0.00252451	1.72977	BnaA01G0210500ZS	0.440181	0.60062	molecular_function
GO:0016036	cellular response to phosphate starvation	2	238	327	51854	0.00840336	0.00630617	1.33256	BnaA06G0393500ZS;BnaA03G0311700ZS	0.443377	0.556362	biological_process
GO:0050832	defense response to fungus	6	238	1164	51854	0.0252101	0.0224476	1.12306	BnaA07G0053100ZS;BnaC03G0491900ZS;BnaC04G0119100ZS;BnaA03G0144500ZS;BnaA04G0192500ZS;BnaA09G0471400ZS	0.444718	0.556362	biological_process
GO:0009555	pollen development	4	238	743	51854	0.0168067	0.0143287	1.17294	BnaA02G0200800ZS;BnaA02G0402400ZS;BnaC02G0534600ZS;BnaA10G0201200ZS	0.444723	0.556362	biological_process
GO:0006470	protein dephosphorylation	1	238	129	51854	0.00420168	0.00248775	1.68895	BnaC01G0419400ZS	0.447987	0.557361	biological_process
GO:0016567	protein ubiquitination	9	238	1807	51854	0.0378151	0.0348478	1.08515	BnaC02G0534600ZS;BnaA06G0037100ZS;BnaA06G0181200ZS;BnaC03G0611600ZS;BnaC06G0036600ZS;BnaC04G0174000ZS;BnaA02G0402400ZS;BnaC06G0037000ZS;BnaA07G0015400ZS	0.449189	0.557361	biological_process
GO:0004252	serine-type endopeptidase activity	2	229	346	51099	0.00873362	0.00677117	1.28983	BnaA07G0329500ZS;BnaC06G0385800ZS	0.459983	0.621828	molecular_function
GO:0010051	xylem and phloem pattern formation	1	238	135	51854	0.00420168	0.00260346	1.61388	BnaC07G0457000ZS	0.463053	0.569912	biological_process
GO:2000028	regulation of photoperiodism, flowering	1	238	135	51854	0.00420168	0.00260346	1.61388	BnaA09G0025200ZS	0.463053	0.569912	biological_process
GO:0016020	membrane	17	246	3764	56777	0.0691057	0.0662945	1.04241	BnaA02G0335900ZS;BnaC09G0414500ZS;BnaC06G0191200ZS;BnaC04G0025300ZS;BnaA07G0189800ZS;BnaC04G0084100ZS;BnaA04G0245500ZS;BnaC05G0204700ZS;BnaC08G0065600ZS;BnaA06G0434400ZS;BnaC04G0560400ZS;BnaA04G0288800ZS;BnaA08G0050200ZS;BnaC08G0201200ZS;BnaA08G0116700ZS;BnaA04G0288700ZS;BnaC07G0232700ZS	0.46569	0.777348	cellular_component
GO:0009058	biosynthetic process	1	238	137	51854	0.00420168	0.00264203	1.59032	BnaC04G0025300ZS	0.467984	0.573658	biological_process
GO:0042631	cellular response to water deprivation	1	238	138	51854	0.00420168	0.00266132	1.5788	BnaA09G0025200ZS	0.470432	0.574343	biological_process
GO:0012505	endomembrane system	2	246	368	56777	0.00813008	0.0064815	1.25435	BnaA05G0155900ZS;BnaA08G0180900ZS	0.474314	0.777348	cellular_component
GO:0010089	xylem development	1	238	143	51854	0.00420168	0.00275774	1.52359	BnaA10G0009900ZS	0.482506	0.585415	biological_process
GO:0005516	calmodulin binding	3	229	580	51099	0.0131004	0.0113505	1.15417	BnaA02G0402400ZS;BnaC02G0534600ZS;BnaA04G0262500ZS	0.482579	0.64639	molecular_function
GO:0007165	signal transduction	3	238	567	51854	0.012605	0.0109345	1.15277	BnaC05G0009300ZS;BnaC04G0174000ZS;BnaC02G0085200ZS	0.483353	0.585415	biological_process
GO:0008283	cell proliferation	1	238	149	51854	0.00420168	0.00287345	1.46224	BnaA04G0150300ZS	0.496634	0.596746	biological_process
GO:0019760	glucosinolate metabolic process	1	238	149	51854	0.00420168	0.00287345	1.46224	BnaA10G0089800ZS	0.496634	0.596746	biological_process
GO:2000280	regulation of root development	1	238	151	51854	0.00420168	0.00291202	1.44287	BnaA01G0085500ZS	0.501258	0.59993	biological_process
GO:0001666	response to hypoxia	1	238	154	51854	0.00420168	0.00296988	1.41477	BnaC05G0204700ZS	0.508114	0.605751	biological_process
GO:0000226	microtubule cytoskeleton organization	1	238	155	51854	0.00420168	0.00298916	1.40564	BnaC01G0419400ZS	0.510378	0.606074	biological_process
GO:0031966	mitochondrial membrane	1	246	168	56777	0.00406504	0.00295894	1.37381	BnaA01G0073000ZS	0.51836	0.826575	cellular_component
GO:0010411	xyloglucan metabolic process	1	238	159	51854	0.00420168	0.0030663	1.37028	BnaA03G0111300ZS	0.519332	0.614307	biological_process
GO:0016413	O-acetyltransferase activity	1	229	164	51099	0.00436681	0.00320946	1.36061	BnaC09G0504800ZS	0.521834	0.692616	molecular_function
GO:0015995	chlorophyll biosynthetic process	1	238	165	51854	0.00420168	0.00318201	1.32045	BnaC03G0062600ZS	0.532459	0.624971	biological_process
GO:0071281	cellular response to iron ion	1	238	165	51854	0.00420168	0.00318201	1.32045	BnaA03G0311700ZS	0.532459	0.624971	biological_process
GO:0046777	protein autophosphorylation	2	238	396	51854	0.00840336	0.00763683	1.10037	BnaC09G0414500ZS;BnaC09G0049400ZS	0.543846	0.635882	biological_process
GO:0042802	identical protein binding	3	229	638	51099	0.0131004	0.0124856	1.04925	BnaA04G0052400ZS;BnaC09G0414500ZS;BnaA01G0349500ZS	0.54625	0.71849	molecular_function
GO:0009853	photorespiration	1	238	174	51854	0.00420168	0.00335558	1.25215	BnaC05G0204700ZS	0.551482	0.637247	biological_process
GO:0010252	auxin homeostasis	1	238	174	51854	0.00420168	0.00335558	1.25215	BnaA10G0201200ZS	0.551482	0.637247	biological_process
GO:0006623	protein targeting to vacuole	1	238	175	51854	0.00420168	0.00337486	1.24499	BnaA08G0180900ZS	0.553548	0.637247	biological_process
GO:0045490	pectin catabolic process	2	238	404	51854	0.00840336	0.00779111	1.07858	BnaA07G0072600ZS;BnaC03G0420300ZS	0.554656	0.637247	biological_process
GO:0048510	regulation of timing of transition from vegetative to reproductive phase	1	238	176	51854	0.00420168	0.00339415	1.23792	BnaA02G0400200ZS	0.555604	0.637247	biological_process
GO:0008168	methyltransferase activity	1	229	181	51099	0.00436681	0.00354214	1.23282	BnaC01G0357600ZS	0.557101	0.72622	molecular_function
GO:0009926	auxin polar transport	1	238	177	51854	0.00420168	0.00341343	1.23093	BnaA10G0201200ZS	0.55765	0.637247	biological_process
GO:0031098	stress-activated protein kinase signaling cascade	1	238	178	51854	0.00420168	0.00343271	1.22401	BnaA09G0255800ZS	0.559688	0.637247	biological_process
GO:0016491	oxidoreductase activity	3	229	662	51099	0.0131004	0.0129552	1.01121	BnaA05G0141000ZS;BnaA04G0189000ZS;BnaA02G0400100ZS	0.571236	0.735509	molecular_function
GO:0048046	apoplast	8	246	1885	56777	0.0325203	0.0332001	0.979526	BnaA01G0085500ZS;BnaA03G0111300ZS;BnaC02G0136200ZS;BnaC05G0204700ZS;BnaA05G0032800ZS;BnaA06G0434400ZS;BnaC03G0054500ZS;BnaC07G0232700ZS	0.573165	0.889913	cellular_component
GO:0010118	stomatal movement	1	238	185	51854	0.00420168	0.00356771	1.1777	BnaC09G0414500ZS	0.573689	0.650752	biological_process
GO:0051213	dioxygenase activity	2	229	429	51099	0.00873362	0.00839547	1.04028	BnaC05G0378900ZS;BnaA05G0349400ZS	0.574302	0.735509	molecular_function
GO:0005215	transporter activity	1	229	197	51099	0.00436681	0.00385526	1.13269	BnaA03G0311700ZS	0.587923	0.746406	molecular_function
GO:0023014	signal transduction by protein phosphorylation	1	238	193	51854	0.00420168	0.00372199	1.12888	BnaA09G0255800ZS	0.589149	0.665469	biological_process
GO:0006749	glutathione metabolic process	1	238	194	51854	0.00420168	0.00374127	1.12306	BnaA09G0658400ZS	0.591042	0.665469	biological_process
GO:0009817	defense response to fungus, incompatible interaction	1	238	201	51854	0.00420168	0.00387627	1.08395	BnaC02G0085200ZS	0.60405	0.677154	biological_process
GO:0008643	carbohydrate transport	1	238	202	51854	0.00420168	0.00389555	1.07858	BnaA06G0176300ZS	0.605874	0.677154	biological_process
GO:0009055	electron transfer activity	2	229	459	51099	0.00873362	0.00898256	0.972286	BnaA01G0275500ZS;BnaA08G0286200ZS	0.61108	0.758624	molecular_function
GO:0000785	chromatin	1	246	218	56777	0.00406504	0.00383958	1.05872	BnaA04G0052400ZS	0.612642	0.890597	cellular_component
GO:0015238	drug transmembrane transporter activity	1	229	211	51099	0.00436681	0.00412924	1.05753	BnaA02G0081300ZS	0.613134	0.758624	molecular_function
GO:0050897	cobalt ion binding	1	229	211	51099	0.00436681	0.00412924	1.05753	BnaC05G0477700ZS	0.613134	0.758624	molecular_function
GO:0032147	activation of protein kinase activity	1	238	207	51854	0.00420168	0.00399198	1.05253	BnaA09G0255800ZS	0.614872	0.682193	biological_process
GO:0009407	toxin catabolic process	1	238	207	51854	0.00420168	0.00399198	1.05253	BnaA09G0658400ZS	0.614872	0.682193	biological_process
GO:0019005	SCF ubiquitin ligase complex	1	246	221	56777	0.00406504	0.00389242	1.04435	BnaA07G0015400ZS	0.617675	0.890597	cellular_component
GO:0009570	chloroplast stroma	9	246	2217	56777	0.0365854	0.0390475	0.936945	BnaC06G0420800ZS;BnaC03G0062600ZS;BnaC02G0136200ZS;BnaA01G0210500ZS;BnaC09G0049400ZS;BnaC09G0465500ZS;BnaC07G0232700ZS;BnaA06G0434400ZS;BnaA08G0286200ZS	0.625386	0.890597	cellular_component
GO:0042546	cell wall biogenesis	1	238	216	51854	0.00420168	0.00416554	1.00868	BnaA03G0111300ZS	0.630554	0.697049	biological_process
GO:0031902	late endosome membrane	1	246	231	56777	0.00406504	0.00406855	0.999138	BnaA02G0081300ZS	0.633984	0.890597	cellular_component
GO:0006357	regulation of transcription by RNA polymerase II	1	238	221	51854	0.00420168	0.00426197	0.985855	BnaA07G0075400ZS	0.63899	0.703816	biological_process
GO:0004364	glutathione transferase activity	1	229	234	51099	0.00436681	0.00457935	0.953589	BnaA09G0658400ZS	0.651263	0.799028	molecular_function
GO:0071555	cell wall organization	5	238	1215	51854	0.0210084	0.0234312	0.896601	BnaC03G0491800ZS;BnaA06G0378000ZS;BnaC09G0026700ZS;BnaA03G0111300ZS;BnaC07G0312700ZS	0.657699	0.721807	biological_process
GO:0005887	integral component of plasma membrane	2	246	519	56777	0.00813008	0.00914103	0.889406	BnaC09G0021300ZS;BnaA09G0035900ZS	0.659144	0.904406	cellular_component
GO:0080044	quercetin 7-O-glucosyltransferase activity	1	229	244	51099	0.00436681	0.00477504	0.914507	BnaC05G0007600ZS	0.66665	0.811091	molecular_function
GO:0045330	aspartyl esterase activity	1	229	250	51099	0.00436681	0.00489246	0.892559	BnaC03G0420300ZS	0.675556	0.815134	molecular_function
GO:0048367	shoot system development	1	238	248	51854	0.00420168	0.00478266	0.878524	BnaA09G0419500ZS	0.681338	0.745061	biological_process
GO:0005737	cytoplasm	35	246	8599	56777	0.142276	0.151452	0.939415	BnaC01G0419400ZS;BnaA06G0181200ZS;BnaC08G0357600ZS;BnaA09G0594000ZS;BnaC04G0174000ZS;BnaA09G0515400ZS;BnaC06G0329800ZS;BnaA01G0298600ZS;BnaC05G0353900ZS;BnaC05G0009300ZS;BnaC02G0534600ZS;BnaC09G0414500ZS;BnaA09G0658400ZS;BnaC09G0207600ZS;BnaC01G0229100ZS;BnaC08G0446500ZS;BnaC01G0257400ZS;BnaC05G0378900ZS;BnaC05G0153400ZS;BnaA09G0068200ZS;BnaA05G0333200ZS;BnaC04G0008000ZS;BnaC06G0141900ZS;BnaA02G0…	0.682812	0.915588	cellular_component
GO:0006855	drug transmembrane transport	1	238	253	51854	0.00420168	0.00487908	0.861162	BnaA02G0081300ZS	0.688619	0.750324	biological_process
GO:0045454	cell redox homeostasis	2	238	522	51854	0.00840336	0.0100667	0.834766	BnaC06G0420800ZS;BnaA09G0653200ZS	0.6929	0.752291	biological_process
GO:0080043	quercetin 3-O-glucosyltransferase activity	1	229	266	51099	0.00436681	0.00520558	0.838871	BnaC05G0007600ZS	0.698164	0.826814	molecular_function
GO:0061630	ubiquitin protein ligase activity	2	229	540	51099	0.00873362	0.0105677	0.826443	BnaA06G0181200ZS;BnaC03G0611600ZS	0.698196	0.826814	molecular_function
GO:0030599	pectinesterase activity	1	229	269	51099	0.00436681	0.00526429	0.829516	BnaC03G0420300ZS	0.702225	0.826814	molecular_function
GO:0042545	cell wall modification	1	238	268	51854	0.00420168	0.00516836	0.812962	BnaC03G0420300ZS	0.709483	0.764833	biological_process
GO:0042538	hyperosmotic salinity response	1	238	268	51854	0.00420168	0.00516836	0.812962	BnaA10G0153200ZS	0.709483	0.764833	biological_process
GO:0006897	endocytosis	1	238	271	51854	0.00420168	0.00522621	0.803963	BnaA09G0382700ZS	0.713486	0.76643	biological_process
GO:0050660	flavin adenine dinucleotide binding	1	229	280	51099	0.00436681	0.00547956	0.796928	BnaC09G0058800ZS	0.716656	0.837054	molecular_function
GO:0020037	heme binding	4	229	1091	51099	0.0174672	0.0213507	0.818111	BnaA02G0335900ZS;BnaC08G0357600ZS;BnaC03G0213000ZS;BnaA09G0515400ZS	0.722699	0.837413	molecular_function
GO:0009846	pollen germination	1	238	282	51854	0.00420168	0.00543835	0.772603	BnaA01G0038200ZS	0.727698	0.778944	biological_process
GO:0003676	nucleic acid binding	2	229	579	51099	0.00873362	0.0113309	0.770776	BnaA10G0161500ZS;BnaA10G0161400ZS	0.734057	0.843876	molecular_function
GO:0005777	peroxisome	2	246	634	56777	0.00813008	0.0111665	0.728078	BnaC05G0204700ZS;BnaC03G0370700ZS	0.762126	0.999232	cellular_component
GO:0000977	RNA polymerase II regulatory region sequence-specific DNA binding	1	229	326	51099	0.00436681	0.00637977	0.684478	BnaA07G0075400ZS	0.76983	0.877103	molecular_function
GO:0008194	UDP-glycosyltransferase activity	1	229	331	51099	0.00436681	0.00647762	0.674138	BnaC05G0007600ZS	0.774975	0.877103	molecular_function
GO:0045087	innate immune response	1	238	330	51854	0.00420168	0.00636402	0.660224	BnaA01G0085500ZS	0.781937	0.834066	biological_process
GO:0003682	chromatin binding	1	229	339	51099	0.00436681	0.00663418	0.658229	BnaA04G0052400ZS	0.782968	0.879334	molecular_function
GO:0016301	kinase activity	1	229	353	51099	0.00436681	0.00690816	0.632124	BnaC09G0414500ZS	0.796283	0.882153	molecular_function
GO:0016709	oxidoreductase activity, acting on paired donors, with incorporation or reduction of molecular oxygen, NAD(P)H as one donor, and incorporation of one atom of oxygen	1	229	361	51099	0.00436681	0.00706472	0.618116	BnaA02G0335900ZS	0.803523	0.882153	molecular_function
GO:0043531	ADP binding	1	229	363	51099	0.00436681	0.00710386	0.61471	BnaC02G0085200ZS	0.805292	0.882153	molecular_function
GO:0055114	oxidation-reduction process	1	238	357	51854	0.00420168	0.00688471	0.610291	BnaA01G0165800ZS	0.807568	0.858394	biological_process
GO:0043621	protein self-association	1	229	368	51099	0.00436681	0.00720171	0.606358	BnaC05G0046300ZS	0.809647	0.882153	molecular_function
GO:0009624	response to nematode	1	238	364	51854	0.00420168	0.00701971	0.598555	BnaC04G0183000ZS	0.813708	0.861907	biological_process
GO:0048364	root development	2	238	684	51854	0.00840336	0.0131909	0.637058	BnaA09G0025200ZS;BnaA09G0419500ZS	0.823323	0.86825	biological_process
GO:0009626	plant-type hypersensitive response	1	238	378	51854	0.00420168	0.0072897	0.576386	BnaA09G0471400ZS	0.825409	0.86825	biological_process
GO:0030170	pyridoxal phosphate binding	1	229	391	51099	0.00436681	0.00765181	0.57069	BnaC05G0204700ZS	0.828463	0.894761	molecular_function
GO:0000139	Golgi membrane	5	246	1619	56777	0.0203252	0.0285151	0.712788	BnaA06G0378000ZS;BnaC02G0085200ZS;BnaA05G0155900ZS;BnaC09G0026700ZS;BnaC07G0312700ZS	0.832871	0.999972	cellular_component
GO:0003924	GTPase activity	2	229	721	51099	0.00873362	0.0141099	0.618973	BnaA06G0434400ZS;BnaC07G0232700ZS	0.835473	0.894761	molecular_function
GO:0004842	ubiquitin-protein transferase activity	3	229	1024	51099	0.0131004	0.0200395	0.65373	BnaA06G0181200ZS;BnaA05G0491100ZS;BnaC03G0611600ZS	0.839604	0.894761	molecular_function
GO:0006468	protein phosphorylation	2	238	717	51854	0.00840336	0.0138273	0.607738	BnaC09G0414500ZS;BnaC01G0257400ZS	0.842879	0.88357	biological_process
GO:0006457	protein folding	1	238	411	51854	0.00420168	0.0079261	0.530107	BnaC05G0046300ZS	0.850175	0.888155	biological_process
GO:0008134	transcription factor binding	1	229	429	51099	0.00436681	0.00839547	0.520139	BnaA07G0075400ZS	0.855578	0.905177	molecular_function
GO:0010228	vegetative to reproductive phase transition of meristem	1	238	438	51854	0.00420168	0.00844679	0.497429	BnaA02G0400200ZS	0.867811	0.901658	biological_process
GO:0009860	pollen tube growth	1	238	440	51854	0.00420168	0.00848536	0.495168	BnaA05G0155900ZS	0.869032	0.901658	biological_process
GO:0004674	protein serine/threonine kinase activity	4	229	1409	51099	0.0174672	0.0275739	0.63347	BnaC05G0009300ZS;BnaC09G0414500ZS;BnaC01G0257400ZS;BnaA09G0255800ZS	0.878779	0.923034	molecular_function
GO:0004672	protein kinase activity	1	229	481	51099	0.00436681	0.0094131	0.463908	BnaA01G0349500ZS	0.8859	0.923867	molecular_function
GO:0005783	endoplasmic reticulum	9	246	2902	56777	0.0365854	0.0511122	0.715785	BnaC02G0246900ZS;BnaA07G0267600ZS;BnaC04G0025300ZS;BnaC06G0368200ZS;BnaA02G0186600ZS;BnaA10G0201200ZS;BnaC05G0007600ZS;BnaA07G0316900ZS;BnaC05G0477700ZS	0.885968	0.999972	cellular_component
GO:0048366	leaf development	1	238	476	51854	0.00420168	0.00917962	0.457718	BnaA05G0032800ZS	0.889185	0.919429	biological_process
GO:0043231	intracellular membrane-bounded organelle	1	246	535	56777	0.00406504	0.00942283	0.431403	BnaC05G0007600ZS	0.903099	0.999972	cellular_component
GO:0009658	chloroplast organization	1	238	510	51854	0.00420168	0.00983531	0.427204	BnaA02G0400200ZS	0.905373	0.927124	biological_process
GO:0030154	cell differentiation	2	238	856	51854	0.00840336	0.0165079	0.509051	BnaA04G0150300ZS;BnaA01G0115800ZS	0.905457	0.927124	biological_process
GO:0035556	intracellular signal transduction	1	238	515	51854	0.00420168	0.00993173	0.423056	BnaC01G0257400ZS	0.907546	0.927124	biological_process
GO:0009617	response to bacterium	1	238	518	51854	0.00420168	0.00998959	0.420606	BnaA02G0200800ZS	0.908826	0.927124	biological_process
GO:0016042	lipid catabolic process	1	238	534	51854	0.00420168	0.0102981	0.408004	BnaA02G0254700ZS	0.91536	0.930667	biological_process
GO:0042742	defense response to bacterium	3	238	1233	51854	0.012605	0.0237783	0.530107	BnaC06G0083100ZS;BnaA02G0090700ZS;BnaA10G0165800ZS	0.923876	0.936195	biological_process
GO:0051301	cell division	2	238	957	51854	0.00840336	0.0184557	0.455327	BnaA07G0249300ZS;BnaC06G0411400ZS	0.935412	0.944735	biological_process
GO:0005525	GTP binding	2	229	1044	51099	0.00873362	0.0204309	0.427471	BnaA06G0434400ZS;BnaC07G0232700ZS	0.949222	0.982882	molecular_function
GO:0009793	embryo development ending in seed dormancy	2	238	1042	51854	0.00840336	0.0200949	0.418184	BnaC03G0491900ZS;BnaA09G0419500ZS	0.953436	0.95975	biological_process
GO:0009735	response to cytokinin	1	238	737	51854	0.00420168	0.014213	0.295623	BnaC09G0414500ZS	0.967118	0.97031	biological_process
GO:0005739	mitochondrion	11	246	4080	56777	0.0447154	0.0718601	0.622257	BnaC03G0062600ZS;BnaC01G0009600ZS;BnaA01G0098300ZS;BnaC02G0136200ZS;BnaC01G0120200ZS;BnaA10G0014000ZS;BnaA01G0008300ZS;BnaA06G0434400ZS;BnaA01G0073000ZS;BnaA09G0025200ZS;BnaC07G0232700ZS	0.969418	0.999972	cellular_component
GO:0005618	cell wall	4	246	1986	56777	0.0162602	0.034979	0.464856	BnaC03G0491800ZS;BnaC03G0420300ZS;BnaA03G0111300ZS;BnaC03G0054500ZS	0.974119	0.999972	cellular_component
GO:0009505	plant-type cell wall	1	246	865	56777	0.00406504	0.015235	0.266822	BnaC06G0385800ZS	0.977289	0.999972	cellular_component
GO:0005774	vacuolar membrane	4	246	2038	56777	0.0162602	0.0358948	0.452995	BnaA06G0415500ZS;BnaA09G0046000ZS;BnaC09G0031700ZS;BnaC02G0243600ZS	0.978017	0.999972	cellular_component
GO:0005506	iron ion binding	1	229	948	51099	0.00436681	0.0185522	0.235379	BnaA02G0335900ZS	0.986405	0.999996	molecular_function
GO:0003723	RNA binding	4	229	2168	51099	0.0174672	0.0424274	0.411697	BnaA04G0140100ZS;BnaC08G0450300ZS;BnaA02G0090700ZS;BnaA10G0165800ZS	0.988702	0.999996	molecular_function
GO:0005802	trans-Golgi network	1	246	1040	56777	0.00406504	0.0183173	0.221924	BnaA05G0155900ZS	0.989515	0.999972	cellular_component
GO:0007275	multicellular organism development	2	238	1465	51854	0.00840336	0.0282524	0.297439	BnaA04G0150300ZS;BnaC04G0131200ZS	0.991463	0.991463	biological_process
GO:0005794	Golgi apparatus	6	246	3158	56777	0.0243902	0.0556211	0.438507	BnaC09G0504800ZS;BnaC09G0414500ZS;BnaA06G0378000ZS;BnaA09G0382700ZS;BnaC09G0026700ZS;BnaC07G0312700ZS	0.994292	0.999972	cellular_component
GO:0046983	protein dimerization activity	1	229	1224	51099	0.00436681	0.0239535	0.182304	BnaA07G0075400ZS	0.996169	0.999996	molecular_function
GO:0005576	extracellular region	5	246	2966	56777	0.0203252	0.0522395	0.389078	BnaC03G0491800ZS;BnaA07G0329500ZS;BnaC03G0420300ZS;BnaC01G0460200ZS;BnaC05G0477700ZS	0.996547	0.999972	cellular_component
GO:0005730	nucleolus	2	246	1908	56777	0.00813008	0.0336052	0.24193	BnaA06G0434400ZS;BnaC07G0232700ZS	0.997901	0.999972	cellular_component
GO:0003729	mRNA binding	1	229	1362	51099	0.00436681	0.0266541	0.163832	BnaC06G0329800ZS	0.997972	0.999996	molecular_function
GO:0005829	cytosol	20	246	7920	56777	0.0813008	0.139493	0.58283	BnaA06G0181200ZS;BnaA10G0014000ZS;BnaA07G0322500ZS;BnaC05G0477700ZS;BnaC06G0083100ZS;BnaA07G0053100ZS;BnaC07G0522700ZS;BnaA09G0653200ZS;BnaA09G0658400ZS;BnaA05G0032800ZS;BnaA02G0400100ZS;BnaC05G0046300ZS;BnaA04G0052400ZS;BnaA07G0015400ZS;BnaC05G0153400ZS;BnaC03G0491900ZS;BnaC07G0457000ZS;BnaC03G0611600ZS;BnaA09G0255800ZS;BnaA03G0546200ZS	0.998213	0.999972	cellular_component
GO:0005789	endoplasmic reticulum membrane	2	246	1988	56777	0.00813008	0.0350142	0.232194	BnaC02G0085200ZS;BnaA10G0201200ZS	0.998478	0.999972	cellular_component
GO:0009506	plasmodesma	3	246	3446	56777	0.0121951	0.0606936	0.200929	BnaA01G0165800ZS;BnaA05G0032800ZS;BnaC02G0243600ZS	0.999972	0.999972	cellular_component
GO:0005524	ATP binding	12	229	7262	51099	0.0524017	0.142116	0.368724	BnaC05G0009300ZS;BnaC03G0062600ZS;BnaC09G0414500ZS;BnaC02G0085200ZS;BnaA03G0516100ZS;BnaC09G0049400ZS;BnaC01G0257400ZS;BnaA05G0155900ZS;BnaA09G0255800ZS;BnaC09G0308400ZS;BnaC07G0494700ZS;BnaA01G0349500ZS	0.999996	0.999996	molecular_function

## Sheet: Table S7
Table S7: GO enrichment results of the DEGs in the group with low K absorption efficiency
Term_ID	Term_description	ListHit	ListTotal	PopHit	PopTotal	GeneRatio	BgRatio	Enrichment_score	Gene IDs	p-value	FDR_bh	Category
GO:0007623	circadian rhythm	44	357	380	51854	0.123249	0.00732827	16.8183	BnaA10G0294200ZS;BnaC03G0083700ZS;BnaC03G0612000ZS;BnaA01G0304000ZS;BnaA02G0069100ZS;BnaC01G0376400ZS;BnaC07G0381000ZS;BnaC07G0032700ZS;BnaA03G0073500ZS;BnaC02G0079400ZS;BnaC08G0172500ZS;BnaA01G0166100ZS;BnaC04G0011300ZS;BnaC03G0011800ZS;BnaA06G0180900ZS;BnaA10G0008600ZS;BnaA07G0015400ZS;BnaC03G0371800ZS;BnaA05G0349400ZS;BnaC05G0378900ZS;BnaC04G0011800ZS;BnaC05G0514700ZS;BnaA08G0189700ZS;BnaC07G0…	5.87e-40	2.61e-37	biological_process
GO:0009535	chloroplast thylakoid membrane	34	367	1277	56777	0.0926431	0.0224915	4.11902	BnaA03G0193800ZS;BnaA02G0345900ZS;BnaC02G0316000ZS;BnaC04G0183000ZS;BnaA08G0050200ZS;BnaC09G0465500ZS;BnaC09G0025500ZS;BnaC08G0065600ZS;BnaC03G0479400ZS;BnaC06G0446600ZS;BnaA03G0258900ZS;BnaA01G0210500ZS;BnaC01G0367700ZS;BnaA06G0434400ZS;BnaA09G0459200ZS;BnaA03G0182000ZS;BnaC03G0191900ZS;BnaA07G0379900ZS;BnaA05G0138800ZS;BnaC07G0485200ZS;BnaC03G0308200ZS;BnaC06G0010300ZS;BnaC04G0066900ZS;BnaC03G0…	5.19e-12	4.72e-10	cellular_component
GO:0010044	response to aluminum ion	9	357	53	51854	0.0252101	0.0010221	24.665	BnaC05G0290700ZS;BnaA10G0161500ZS;BnaC03G0307200ZS;BnaA10G0161400ZS;BnaC09G0444300ZS;BnaC05G0290800ZS;BnaA05G0173400ZS;BnaC03G0307400ZS;BnaC02G0115400ZS	1.07e-10	2.37e-08	biological_process
GO:0030674	protein binding, bridging	9	344	57	51099	0.0261628	0.00111548	23.4543	BnaC08G0172500ZS;BnaA01G0166100ZS;BnaC07G0475300ZS;BnaA08G0167600ZS;BnaA01G0304000ZS;BnaC01G0213400ZS;BnaC01G0249900ZS;BnaC01G0376400ZS;BnaA03G0497100ZS	1.73e-10	4.42e-08	molecular_function
GO:0071369	cellular response to ethylene stimulus	11	357	106	51854	0.0308123	0.0020442	15.073	BnaC03G0373500ZS;BnaC03G0471700ZS;BnaA03G0384300ZS;BnaA03G0311700ZS;BnaA01G0424600ZS;BnaC06G0428200ZS;BnaC07G0430300ZS;BnaA07G0364600ZS;BnaC03G0022200ZS;BnaA03G0017500ZS;BnaA01G0105000ZS	2.19e-10	2.99e-08	biological_process
GO:0071732	cellular response to nitric oxide	11	357	108	51854	0.0308123	0.00208277	14.7939	BnaC03G0373500ZS;BnaC03G0471700ZS;BnaA03G0384300ZS;BnaA03G0311700ZS;BnaA01G0424600ZS;BnaC06G0428200ZS;BnaC07G0430300ZS;BnaA07G0364600ZS;BnaC03G0022200ZS;BnaA03G0017500ZS;BnaA01G0105000ZS	2.69e-10	2.99e-08	biological_process
GO:0015137	citrate transmembrane transporter activity	6	344	15	51099	0.0174419	0.000293548	59.4174	BnaC03G0373500ZS;BnaA03G0311700ZS;BnaC05G0290700ZS;BnaA01G0424600ZS;BnaC05G0290800ZS;BnaA05G0173400ZS	4.24e-10	5.4e-08	molecular_function
GO:0006355	regulation of transcription, DNA-templated	50	357	2805	51854	0.140056	0.0540942	2.58911	BnaA02G0402400ZS;BnaC03G0083700ZS;BnaA01G0214800ZS;BnaA10G0161400ZS;BnaA01G0304000ZS;BnaA02G0069100ZS;BnaA06G0175400ZS;BnaC01G0376400ZS;BnaA08G0198700ZS;BnaA05G0126100ZS;BnaC07G0381000ZS;BnaA03G0366000ZS;BnaA03G0073500ZS;BnaC02G0079400ZS;BnaC08G0172500ZS;BnaA01G0166100ZS;BnaA04G0205800ZS;BnaC06G0306600ZS;BnaA10G0008600ZS;BnaC08G0021600ZS;BnaA02G0400200ZS;BnaA07G0341700ZS;BnaC03G0371800ZS;BnaC01G0…	8.57e-10	7.19e-08	biological_process
GO:0030026	cellular manganese ion homeostasis	8	357	46	51854	0.022409	0.000887106	25.2607	BnaC04G0560400ZS;BnaC03G0471700ZS;BnaA03G0384300ZS;BnaC06G0428200ZS;BnaC03G0558400ZS;BnaA07G0364600ZS;BnaC04G0084100ZS;BnaA04G0245500ZS	9.7e-10	7.19e-08	biological_process
GO:0003700	DNA-binding transcription factor activity	79	344	5869	51099	0.229651	0.114855	1.99948	BnaC01G0008700ZS;BnaC03G0612000ZS;BnaA02G0069100ZS;BnaA08G0252600ZS;BnaA04G0257100ZS;BnaC08G0021600ZS;BnaA03G0553500ZS;BnaC03G0371800ZS;BnaA06G0035000ZS;BnaA09G0639700ZS;BnaC03G0533500ZS;BnaA10G0161500ZS;BnaC09G0491800ZS;BnaC05G0043300ZS;BnaA05G0011000ZS;BnaC09G0116900ZS;BnaA10G0294200ZS;BnaC03G0083700ZS;BnaA01G0304000ZS;BnaA05G0126100ZS;BnaC07G0381000ZS;BnaA03G0366000ZS;BnaC05G0353900ZS;BnaA01G0…	1.25e-09	1.06e-07	molecular_function
GO:0010600	regulation of auxin biosynthetic process	6	357	26	51854	0.0168067	0.000501408	33.5191	BnaC02G0079400ZS;BnaA10G0195900ZS;BnaC03G0083700ZS;BnaA02G0069100ZS;BnaC09G0491800ZS;BnaA03G0073500ZS	2.09e-08	1.33e-06	biological_process
GO:0071281	cellular response to iron ion	11	357	165	51854	0.0308123	0.00318201	9.68329	BnaC03G0373500ZS;BnaC03G0471700ZS;BnaA03G0384300ZS;BnaA03G0311700ZS;BnaA01G0424600ZS;BnaC06G0428200ZS;BnaC07G0430300ZS;BnaA07G0364600ZS;BnaC03G0022200ZS;BnaA03G0017500ZS;BnaA01G0105000ZS	2.42e-08	1.34e-06	biological_process
GO:0009517	PSII associated light-harvesting complex II	5	367	17	56777	0.013624	0.000299417	45.5017	BnaC09G0025500ZS;BnaA02G0345900ZS;BnaC08G0065600ZS;BnaC03G0479400ZS;BnaA08G0050200ZS	6.37e-08	2.09e-06	cellular_component
GO:0009523	photosystem II	9	367	115	56777	0.0245232	0.00202547	12.1074	BnaC03G0191900ZS;BnaA04G0197400ZS;BnaC09G0025500ZS;BnaC08G0065600ZS;BnaA02G0345900ZS;BnaC03G0479400ZS;BnaC04G0066900ZS;BnaC01G0367700ZS;BnaA08G0050200ZS	6.88e-08	2.09e-06	cellular_component
GO:0010100	negative regulation of photomorphogenesis	6	357	35	51854	0.0168067	0.000674972	24.8999	BnaA04G0205800ZS;BnaC04G0512400ZS;BnaA08G0198700ZS;BnaA05G0126100ZS;BnaC07G0546500ZS;BnaC03G0671800ZS	1.4e-07	6.92e-06	biological_process
GO:0009409	response to cold	29	357	1396	51854	0.0812325	0.0269217	3.01736	BnaA08G0131200ZS;BnaA03G0193800ZS;BnaC03G0554500ZS;BnaA02G0345900ZS;BnaA02G0212800ZS;BnaA01G0423400ZS;BnaC04G0011300ZS;BnaC09G0025500ZS;BnaA10G0008600ZS;BnaC03G0479400ZS;BnaC06G0431200ZS;BnaC01G0367700ZS;BnaA08G0189700ZS;BnaC05G0009300ZS;BnaA10G0007700ZS;BnaC03G0740800ZS;BnaA07G0366800ZS;BnaC01G0037500ZS;BnaA03G0368400ZS;BnaC05G0010100ZS;BnaC05G0477700ZS;BnaC04G0191400ZS;BnaC03G0618700ZS;BnaC04G0…	1.79e-07	7.98e-06	biological_process
GO:0015979	photosynthesis	14	357	366	51854	0.0392157	0.00705828	5.55598	BnaA07G0379900ZS;BnaA04G0197400ZS;BnaC03G0308200ZS;BnaA07G0232900ZS;BnaC08G0065600ZS;BnaC06G0446600ZS;BnaC03G0062600ZS;BnaC02G0316000ZS;BnaA03G0258900ZS;BnaC01G0367700ZS;BnaA08G0050200ZS;BnaA03G0054400ZS;BnaC06G0252600ZS;BnaA01G0343400ZS	3.26e-07	1.32e-05	biological_process
GO:0009654	photosystem II oxygen evolving complex	7	367	71	56777	0.0190736	0.00125051	15.2527	BnaA07G0379900ZS;BnaA07G0232900ZS;BnaC01G0265300ZS;BnaC06G0446600ZS;BnaC02G0316000ZS;BnaA01G0210500ZS;BnaC06G0252600ZS	4.15e-07	9.44e-06	cellular_component
GO:0015079	potassium ion transmembrane transporter activity	7	344	71	51099	0.0203488	0.00138946	14.6451	BnaC06G0191200ZS;BnaA02G0271600ZS;BnaA08G0116700ZS;BnaA07G0189800ZS;BnaC03G0716600ZS;BnaC02G0368700ZS;BnaC07G0430800ZS	5.42e-07	3.45e-05	molecular_function
GO:0042754	negative regulation of circadian rhythm	5	357	25	51854	0.0140056	0.000482123	29.0499	BnaC04G0011300ZS;BnaA10G0008600ZS;BnaA05G0011000ZS;BnaC05G0010100ZS;BnaC03G0001300ZS	7.14e-07	2.65e-05	biological_process
GO:0005381	iron ion transmembrane transporter activity	7	344	76	51099	0.0203488	0.00148731	13.6816	BnaC03G0471700ZS;BnaC06G0246600ZS;BnaA03G0384300ZS;BnaC06G0428200ZS;BnaC07G0430300ZS;BnaA07G0364600ZS;BnaA01G0105000ZS	8.65e-07	4.41e-05	molecular_function
GO:0016168	chlorophyll binding	8	344	113	51099	0.0232558	0.00221139	10.5164	BnaC03G0191900ZS;BnaC09G0025500ZS;BnaC08G0065600ZS;BnaA02G0345900ZS;BnaC03G0479400ZS;BnaC04G0066900ZS;BnaA08G0050200ZS;BnaC03G0618700ZS	1.08e-06	4.58e-05	molecular_function
GO:0008270	zinc ion binding	32	344	1848	51099	0.0930233	0.0361651	2.57218	BnaA02G0402400ZS;BnaA01G0304000ZS;BnaC01G0376400ZS;BnaA08G0198700ZS;BnaA05G0126100ZS;BnaA03G0366000ZS;BnaC08G0172500ZS;BnaA01G0166100ZS;BnaA04G0205800ZS;BnaA02G0360300ZS;BnaC08G0021600ZS;BnaC03G0371800ZS;BnaC06G0431200ZS;BnaA08G0189700ZS;BnaC05G0514700ZS;BnaC02G0484200ZS;BnaC04G0512400ZS;BnaC07G0475300ZS;BnaA07G0366800ZS;BnaC01G0249900ZS;BnaC03G0671800ZS;BnaA01G0428500ZS;BnaA03G0310300ZS;BnaA06G0…	1.31e-06	4.78e-05	molecular_function
GO:0010287	plastoglobule	11	367	266	56777	0.0299728	0.004685	6.39761	BnaA03G0193800ZS;BnaC09G0025500ZS;BnaA08G0198600ZS;BnaA02G0345900ZS;BnaC03G0479400ZS;BnaC01G0265300ZS;BnaC04G0066900ZS;BnaA01G0210500ZS;BnaC03G0213000ZS;BnaA03G0182000ZS;BnaC03G0618700ZS	1.57e-06	2.85e-05	cellular_component
GO:0018298	protein-chromophore linkage	10	357	202	51854	0.0280112	0.00389555	7.19056	BnaC03G0191900ZS;BnaA04G0052400ZS;BnaC09G0025500ZS;BnaA02G0345900ZS;BnaA07G0015400ZS;BnaC03G0479400ZS;BnaC04G0066900ZS;BnaA06G0257500ZS;BnaC07G0032700ZS;BnaC03G0618700ZS	1.63e-06	5.58e-05	biological_process
GO:0009416	response to light stimulus	17	357	624	51854	0.047619	0.0120338	3.95711	BnaC03G0244100ZS;BnaA08G0131200ZS;BnaA05G0138800ZS;BnaA10G0286200ZS;BnaA03G0193800ZS;BnaC09G0025500ZS;BnaA02G0345900ZS;BnaC08G0021600ZS;BnaC03G0740800ZS;BnaC07G0548100ZS;BnaC03G0479400ZS;BnaC05G0043300ZS;BnaC01G0037500ZS;BnaC04G0066900ZS;BnaC04G0183000ZS;BnaA08G0189700ZS;BnaC03G0618700ZS	2.05e-06	6.53e-05	biological_process
GO:0055072	iron ion homeostasis	9	357	169	51854	0.0252101	0.00325915	7.73517	BnaC03G0373500ZS;BnaC06G0246600ZS;BnaA03G0311700ZS;BnaA02G0081300ZS;BnaA10G0004200ZS;BnaA01G0424600ZS;BnaC07G0430300ZS;BnaC05G0006100ZS;BnaA01G0105000ZS	2.98e-06	8.85e-05	biological_process
GO:0015746	citrate transport	3	357	5	51854	0.00840336	9.64e-05	87.1496	BnaC05G0290700ZS;BnaA05G0173400ZS;BnaC05G0290800ZS	3.2e-06	8.91e-05	biological_process
GO:0015293	symporter activity	10	344	223	51099	0.0290698	0.00436408	6.66115	BnaC03G0096200ZS;BnaA01G0117900ZS;BnaA05G0138800ZS;BnaC07G0437700ZS;BnaA03G0461700ZS;BnaC04G0183000ZS;BnaC08G0508100ZS;BnaC01G0325800ZS;BnaA09G0035900ZS;BnaA03G0083900ZS	3.23e-06	0.000103032	molecular_function
GO:0009522	photosystem I	7	367	96	56777	0.0190736	0.00169083	11.2806	BnaC03G0191900ZS;BnaC09G0025500ZS;BnaA02G0345900ZS;BnaC03G0479400ZS;BnaC04G0066900ZS;BnaC01G0367700ZS;BnaC03G0618700ZS	3.24e-06	4.91e-05	cellular_component
GO:0042753	positive regulation of circadian rhythm	5	357	35	51854	0.0140056	0.000674972	20.7499	BnaA01G0230700ZS;BnaA03G0229400ZS;BnaA05G0440700ZS;BnaA06G0180900ZS;BnaC03G0612000ZS	4.12e-06	0.000107855	biological_process
GO:0030001	metal ion transport	9	357	190	51854	0.0252101	0.00366413	6.88023	BnaA09G0456400ZS;BnaC03G0373500ZS;BnaA07G0092200ZS;BnaA03G0311700ZS;BnaC07G0141500ZS;BnaA01G0424600ZS;BnaA03G0176800ZS;BnaC07G0430300ZS;BnaA01G0105000ZS	7.73e-06	0.000191174	biological_process
GO:0080167	response to karrikin	13	357	420	51854	0.0364146	0.00809966	4.49581	BnaC07G0522700ZS;BnaC04G0500400ZS;BnaC08G0065600ZS;BnaC08G0021600ZS;BnaA10G0258200ZS;BnaC09G0572300ZS;BnaA05G0383200ZS;BnaC05G0043300ZS;BnaC01G0367700ZS;BnaA08G0050200ZS;BnaA08G0286200ZS;BnaC08G0205600ZS;BnaC03G0618700ZS	8.61e-06	0.000201684	biological_process
GO:0009579	thylakoid	16	367	665	56777	0.0435967	0.0117125	3.72224	BnaA10G0138800ZS;BnaA05G0138800ZS;BnaA03G0193800ZS;BnaC09G0025500ZS;BnaC08G0065600ZS;BnaA08G0198600ZS;BnaC03G0479400ZS;BnaC01G0265300ZS;BnaA02G0345900ZS;BnaC04G0066900ZS;BnaC04G0183000ZS;BnaA05G0049000ZS;BnaA01G0210500ZS;BnaA08G0050200ZS;BnaA03G0107100ZS;BnaC03G0618700ZS	8.89e-06	0.000115547	cellular_component
GO:0042752	regulation of circadian rhythm	8	357	157	51854	0.022409	0.00302773	7.40124	BnaA05G0440700ZS;BnaA10G0008600ZS;BnaA07G0015400ZS;BnaA05G0349400ZS;BnaC05G0010100ZS;BnaC05G0378900ZS;BnaC03G0001300ZS;BnaC07G0032700ZS	1.46e-05	0.000325639	biological_process
GO:0004067	asparaginase activity	3	344	8	51099	0.00872093	0.000156559	55.7039	BnaC01G0424200ZS;BnaA01G0343300ZS;BnaC05G0440300ZS	1.65e-05	0.000468019	molecular_function
GO:0010447	response to acidic pH	4	357	23	51854	0.0112045	0.000443553	25.2607	BnaA10G0161400ZS;BnaA10G0161500ZS;BnaC09G0444300ZS;BnaC02G0115400ZS	1.76e-05	0.000341747	biological_process
GO:0033345	asparagine catabolic process via L-aspartate	3	357	8	51854	0.00840336	0.000154279	54.4685	BnaC01G0424200ZS;BnaA01G0343300ZS;BnaC05G0440300ZS	1.77e-05	0.000341747	biological_process
GO:1903428	positive regulation of reactive oxygen species biosynthetic process	3	357	8	51854	0.00840336	0.000154279	54.4685	BnaC09G0025500ZS;BnaA02G0345900ZS;BnaC03G0479400ZS	1.77e-05	0.000341747	biological_process
GO:0008798	beta-aspartyl-peptidase activity	3	344	10	51099	0.00872093	0.000195699	44.5631	BnaC01G0424200ZS;BnaA01G0343300ZS;BnaC05G0440300ZS	3.5e-05	0.000893611	molecular_function
GO:1902448	positive regulation of shade avoidance	3	357	10	51854	0.00840336	0.000192849	43.5748	BnaC08G0021600ZS;BnaC05G0154200ZS;BnaC05G0043300ZS	3.75e-05	0.000654419	biological_process
GO:0009645	response to low light intensity stimulus	4	357	28	51854	0.0112045	0.000539978	20.7499	BnaC09G0025500ZS;BnaA02G0345900ZS;BnaC03G0479400ZS;BnaC03G0618700ZS	3.97e-05	0.000654419	biological_process
GO:0010031	circumnutation	4	357	28	51854	0.0112045	0.000539978	20.7499	BnaA03G0408200ZS;BnaC09G0066100ZS;BnaC07G0381000ZS;BnaA03G0408400ZS	3.97e-05	0.000654419	biological_process
GO:0009909	regulation of flower development	11	357	353	51854	0.0308123	0.00680757	4.52618	BnaC08G0172500ZS;BnaA01G0166100ZS;BnaC07G0475300ZS;BnaA08G0167600ZS;BnaA01G0304000ZS;BnaC01G0213400ZS;BnaC01G0249900ZS;BnaC01G0295800ZS;BnaC01G0376400ZS;BnaA03G0366000ZS;BnaA03G0497100ZS	3.97e-05	0.000654419	biological_process
GO:0009640	photomorphogenesis	9	357	241	51854	0.0252101	0.00464766	5.42425	BnaA04G0205800ZS;BnaC04G0512400ZS;BnaC08G0021600ZS;BnaC05G0043300ZS;BnaA08G0198700ZS;BnaA05G0126100ZS;BnaA03G0366000ZS;BnaC07G0546500ZS;BnaC03G0671800ZS	5.04e-05	0.000773551	biological_process
GO:0048579	negative regulation of long-day photoperiodism, flowering	5	357	58	51854	0.0140056	0.00111852	12.5215	BnaA01G0428500ZS;BnaA03G0310300ZS;BnaC06G0306600ZS;BnaC03G0371800ZS;BnaC05G0514700ZS	5.11e-05	0.000773551	biological_process
GO:0010224	response to UV-B	10	357	301	51854	0.0280112	0.00580476	4.82556	BnaC08G0172500ZS;BnaA04G0052400ZS;BnaA01G0166100ZS;BnaC07G0475300ZS;BnaA05G0383200ZS;BnaA08G0167600ZS;BnaA01G0304000ZS;BnaC01G0213400ZS;BnaC01G0376400ZS;BnaA03G0497100ZS	5.21e-05	0.000773551	biological_process
GO:0009651	response to salt stress	31	357	2087	51854	0.0868347	0.0402476	2.15751	BnaA08G0089800ZS;BnaA10G0294200ZS;BnaA03G0060700ZS;BnaC03G0554500ZS;BnaA01G0423400ZS;BnaC02G0368700ZS;BnaA04G0245500ZS;BnaC04G0560400ZS;BnaC04G0011300ZS;BnaC03G0011800ZS;BnaA10G0008600ZS;BnaA06G0325100ZS;BnaC06G0431200ZS;BnaC05G0009300ZS;BnaC03G0711700ZS;BnaA02G0271600ZS;BnaA05G0440700ZS;BnaA10G0007700ZS;BnaA07G0366800ZS;BnaA03G0368400ZS;BnaC05G0010100ZS;BnaC04G0008000ZS;BnaC07G0522700ZS;BnaC07G0…	5.9e-05	0.000847598	biological_process
GO:0009737	response to abscisic acid	27	357	1705	51854	0.0756303	0.0328808	2.30014	BnaA10G0294200ZS;BnaA03G0060700ZS;BnaA03G0311700ZS;BnaA01G0424600ZS;BnaC02G0544600ZS;BnaA04G0257100ZS;BnaA01G0039400ZS;BnaC04G0011300ZS;BnaC03G0011800ZS;BnaA10G0008600ZS;BnaC06G0431200ZS;BnaC03G0789000ZS;BnaC04G0265500ZS;BnaA05G0440700ZS;BnaA02G0393100ZS;BnaA08G0198600ZS;BnaA07G0366800ZS;BnaA03G0368400ZS;BnaC05G0010100ZS;BnaC04G0008000ZS;BnaC07G0522700ZS;BnaC03G0373500ZS;BnaA05G0006700ZS;BnaC04G0…	6.29e-05	0.00087467	biological_process
GO:0006814	sodium ion transport	5	357	61	51854	0.0140056	0.00117638	11.9057	BnaA02G0271600ZS;BnaA05G0138800ZS;BnaC04G0183000ZS;BnaC02G0368700ZS;BnaA06G0415500ZS	6.52e-05	0.000879396	biological_process
GO:0006813	potassium ion transport	8	357	196	51854	0.022409	0.00377984	5.92854	BnaA08G0180900ZS;BnaC06G0191200ZS;BnaA02G0271600ZS;BnaA08G0116700ZS;BnaA07G0189800ZS;BnaC03G0716600ZS;BnaC02G0368700ZS;BnaC07G0430800ZS	7.11e-05	0.000929969	biological_process
GO:0009769	photosynthesis, light harvesting in photosystem II	3	357	13	51854	0.00840336	0.000250704	33.5191	BnaC09G0025500ZS;BnaA02G0345900ZS;BnaC03G0479400ZS	8.79e-05	0.00111795	biological_process
GO:0005384	manganese ion transmembrane transporter activity	5	344	67	51099	0.0145349	0.00131118	11.0853	BnaC03G0471700ZS;BnaC06G0246600ZS;BnaA03G0384300ZS;BnaC06G0428200ZS;BnaA07G0364600ZS	9.21e-05	0.00213566	molecular_function
GO:0016021	integral component of membrane	107	367	11850	56777	0.291553	0.208711	1.39692	BnaA10G0004200ZS;BnaC03G0233100ZS;BnaA01G0424600ZS;BnaA01G0073000ZS;BnaC09G0503900ZS;BnaA02G0403400ZS;BnaC09G0347800ZS;BnaC09G0025500ZS;BnaA10G0093100ZS;BnaC07G0430300ZS;BnaC09G0196000ZS;BnaC03G0789000ZS;BnaA05G0173400ZS;BnaA03G0083900ZS;BnaA01G0105000ZS;BnaC07G0485200ZS;BnaC05G0341700ZS;BnaC03G0308200ZS;BnaC03G0716600ZS;BnaC03G0558400ZS;BnaC05G0290800ZS;BnaC06G0191200ZS;BnaC05G0231400ZS;BnaA03G0…	0.000103597	0.00117841	cellular_component
GO:0046873	metal ion transmembrane transporter activity	3	344	14	51099	0.00872093	0.000273978	31.8308	BnaA03G0311700ZS;BnaC03G0373500ZS;BnaA01G0424600ZS	0.000104192	0.00221409	molecular_function
GO:0009644	response to high light intensity	8	357	214	51854	0.022409	0.00412697	5.42988	BnaA05G0006700ZS;BnaC09G0025500ZS;BnaA03G0388100ZS;BnaA02G0345900ZS;BnaC03G0479400ZS;BnaA03G0368400ZS;BnaC03G0618700ZS;BnaC04G0008000ZS	0.000130586	0.00161418	biological_process
GO:0009739	response to gibberellin	10	357	339	51854	0.0280112	0.00653759	4.28464	BnaA05G0440700ZS;BnaA10G0294200ZS;BnaC03G0011800ZS;BnaA03G0060700ZS;BnaC04G0011300ZS;BnaA10G0008600ZS;BnaA05G0011000ZS;BnaC05G0010100ZS;BnaA03G0345600ZS;BnaC03G0001300ZS	0.000138543	0.00166626	biological_process
GO:0006880	intracellular sequestering of iron ion	4	357	40	51854	0.0112045	0.000771397	14.5249	BnaC03G0471700ZS;BnaA07G0364600ZS;BnaC06G0428200ZS;BnaA03G0384300ZS	0.000165999	0.0019209	biological_process
GO:0048574	long-day photoperiodism, flowering	5	357	75	51854	0.0140056	0.00144637	9.68329	BnaC04G0011300ZS;BnaA10G0008600ZS;BnaA05G0011000ZS;BnaC05G0010100ZS;BnaC03G0001300ZS	0.000174881	0.0019209	biological_process
GO:0009768	photosynthesis, light harvesting in photosystem I	5	357	75	51854	0.0140056	0.00144637	9.68329	BnaC09G0025500ZS;BnaA02G0345900ZS;BnaC03G0479400ZS;BnaC04G0066900ZS;BnaC03G0618700ZS	0.000174881	0.0019209	biological_process
GO:0009637	response to blue light	7	357	168	51854	0.0196078	0.00323987	6.05205	BnaC09G0025500ZS;BnaA02G0345900ZS;BnaA07G0015400ZS;BnaC03G0479400ZS;BnaC04G0066900ZS;BnaA06G0257500ZS;BnaC07G0032700ZS	0.000176982	0.0019209	biological_process
GO:0046686	response to cadmium ion	22	357	1367	51854	0.0616247	0.0263625	2.33759	BnaA10G0294200ZS;BnaC08G0239700ZS;BnaC07G0548100ZS;BnaA01G0111600ZS;BnaA01G0117900ZS;BnaA08G0262400ZS;BnaC04G0011300ZS;BnaC03G0011800ZS;BnaA10G0008600ZS;BnaC07G0437700ZS;BnaC06G0431200ZS;BnaA08G0189700ZS;BnaA05G0440700ZS;BnaA08G0198600ZS;BnaA07G0366800ZS;BnaC05G0010100ZS;BnaA02G0068000ZS;BnaA03G0027700ZS;BnaA03G0461700ZS;BnaA05G0011000ZS;BnaA03G0345600ZS;BnaC03G0001300ZS	0.000240584	0.00254905	biological_process
GO:0009534	chloroplast thylakoid	12	367	546	56777	0.0326975	0.00961657	3.40013	BnaC07G0232700ZS;BnaA03G0388100ZS;BnaC08G0065600ZS;BnaC01G0265300ZS;BnaC04G0066900ZS;BnaA05G0049000ZS;BnaA01G0210500ZS;BnaA08G0050200ZS;BnaA06G0434400ZS;BnaA08G0189700ZS;BnaA01G0343400ZS;BnaC03G0618700ZS	0.000266961	0.00269927	cellular_component
GO:0006882	cellular zinc ion homeostasis	3	357	20	51854	0.00840336	0.000385698	21.7874	BnaC04G0084100ZS;BnaC04G0560400ZS;BnaA04G0245500ZS	0.000338165	0.00349961	biological_process
GO:0009507	chloroplast	65	367	6601	56777	0.177112	0.116262	1.52339	BnaC07G0545100ZS;BnaA08G0131200ZS;BnaA03G0193800ZS;BnaA07G0357600ZS;BnaC03G0554500ZS;BnaC08G0239700ZS;BnaA02G0212800ZS;BnaC07G0548100ZS;BnaA01G0275500ZS;BnaA02G0377200ZS;BnaA08G0050200ZS;BnaA03G0107100ZS;BnaC05G0204700ZS;BnaA01G0039400ZS;BnaC09G0465500ZS;BnaA01G0111600ZS;BnaA09G0035900ZS;BnaA09G0060900ZS;BnaA08G0262400ZS;BnaC08G0065600ZS;BnaC03G0479400ZS;BnaA03G0553500ZS;BnaA01G0210500ZS;BnaA06G0…	0.000376745	0.00342838	cellular_component
GO:0051537	2 iron, 2 sulfur cluster binding	7	344	195	51099	0.0203488	0.00381612	5.33233	BnaC06G0010300ZS;BnaA01G0275500ZS;BnaA06G0193900ZS;BnaC09G0180600ZS;BnaC01G0337300ZS;BnaA08G0286200ZS;BnaC08G0205600ZS	0.000381985	0.00749277	molecular_function
GO:0042549	photosystem II stabilization	3	357	21	51854	0.00840336	0.000404983	20.7499	BnaC01G0265300ZS;BnaA01G0210500ZS;BnaA04G0197400ZS	0.000392517	0.00396978	biological_process
GO:0046975	histone methyltransferase activity (H3-K36 specific)	2	344	5	51099	0.00581395	9.78e-05	59.4174	BnaA05G0349400ZS;BnaC05G0378900ZS	0.000445875	0.00812129	molecular_function
GO:0070544	histone H3-K36 demethylation	2	357	5	51854	0.00560224	9.64e-05	58.0997	BnaA05G0349400ZS;BnaC05G0378900ZS	0.000466235	0.00461055	biological_process
GO:1900039	positive regulation of cellular response to hypoxia	2	357	6	51854	0.00560224	0.000115709	48.4164	BnaA07G0366800ZS;BnaC06G0431200ZS	0.000696166	0.00617502	biological_process
GO:0043496	regulation of protein homodimerization activity	2	357	6	51854	0.00560224	0.000115709	48.4164	BnaA05G0011000ZS;BnaC04G0011300ZS	0.000696166	0.00617502	biological_process
GO:0031000	response to caffeine	2	357	6	51854	0.00560224	0.000115709	48.4164	BnaA07G0366800ZS;BnaC06G0431200ZS	0.000696166	0.00617502	biological_process
GO:0032355	response to estradiol	2	357	6	51854	0.00560224	0.000115709	48.4164	BnaA07G0366800ZS;BnaC06G0431200ZS	0.000696166	0.00617502	biological_process
GO:0009269	response to desiccation	4	357	58	51854	0.0112045	0.00111852	10.0172	BnaC09G0025500ZS;BnaC04G0135700ZS;BnaC03G0479400ZS;BnaA02G0345900ZS	0.000699154	0.00617502	biological_process
GO:0009753	response to jasmonic acid	13	357	655	51854	0.0364146	0.0126316	2.88281	BnaC07G0522700ZS;BnaA03G0193800ZS;BnaA05G0440700ZS;BnaA10G0294200ZS;BnaC03G0011800ZS;BnaC04G0011300ZS;BnaA10G0008600ZS;BnaC06G0010000ZS;BnaA05G0011000ZS;BnaC05G0010100ZS;BnaC03G0001300ZS;BnaA03G0345600ZS;BnaC04G0191400ZS	0.000707699	0.00617502	biological_process
GO:0004021	L-alanine:2-oxoglutarate aminotransferase activity	3	344	27	51099	0.00872093	0.000528386	16.5048	BnaC05G0204700ZS;BnaC08G0239700ZS;BnaA08G0262400ZS	0.000784668	0.0133394	molecular_function
GO:0009643	photosynthetic acclimation	3	357	27	51854	0.00840336	0.000520693	16.1388	BnaC09G0180600ZS;BnaC01G0337300ZS;BnaA01G0275500ZS	0.000837234	0.00716479	biological_process
GO:0000160	phosphorelay signal transduction system	5	357	106	51854	0.0140056	0.0020442	6.85138	BnaA03G0408400ZS;BnaC04G0011800ZS;BnaA03G0408200ZS;BnaC09G0066100ZS;BnaC07G0381000ZS	0.000863229	0.00724787	biological_process
GO:0015168	glycerol transmembrane transporter activity	2	344	7	51099	0.00581395	0.000136989	42.441	BnaA07G0386200ZS;BnaC06G0454000ZS	0.000928015	0.0147902	molecular_function
GO:0010629	negative regulation of gene expression	4	357	63	51854	0.0112045	0.00121495	9.22218	BnaA03G0408200ZS;BnaC09G0066100ZS;BnaC07G0381000ZS;BnaA03G0408400ZS	0.000955476	0.00770958	biological_process
GO:0010039	response to iron ion	4	357	63	51854	0.0112045	0.00121495	9.22218	BnaC03G0471700ZS;BnaA07G0364600ZS;BnaC06G0428200ZS;BnaA03G0384300ZS	0.000955476	0.00770958	biological_process
GO:0019481	L-alanine catabolic process, by transamination	2	357	7	51854	0.00560224	0.000134994	41.4998	BnaC08G0239700ZS;BnaA08G0262400ZS	0.000970194	0.00770958	biological_process
GO:0004096	catalase activity	3	344	30	51099	0.00872093	0.000587096	14.8544	BnaC01G0037500ZS;BnaA08G0131200ZS;BnaC03G0740800ZS	0.001073	0.0160951	molecular_function
GO:0042542	response to hydrogen peroxide	8	357	297	51854	0.022409	0.00572762	3.91244	BnaA02G0402400ZS;BnaA08G0131200ZS;BnaA05G0006700ZS;BnaC03G0740800ZS;BnaA07G0366800ZS;BnaC01G0037500ZS;BnaC06G0431200ZS;BnaC04G0008000ZS	0.00114338	0.00892635	biological_process
GO:0016787	hydrolase activity	10	344	455	51099	0.0290698	0.00890428	3.26469	BnaA04G0099800ZS;BnaC06G0156000ZS;BnaA09G0024900ZS;BnaC05G0554700ZS;BnaA01G0343300ZS;BnaC02G0206900ZS;BnaA07G0167000ZS;BnaC01G0424200ZS;BnaA02G0254700ZS;BnaC05G0440300ZS	0.00114735	0.0162541	molecular_function
GO:0046554	malate dehydrogenase (NADP+) activity	2	344	8	51099	0.00581395	0.000156559	37.1359	BnaA10G0138800ZS;BnaA03G0107100ZS	0.00123185	0.0165327	molecular_function
GO:0051604	protein maturation	3	357	31	51854	0.00840336	0.000597832	14.0564	BnaC01G0424200ZS;BnaA01G0343300ZS;BnaC05G0440300ZS	0.00126069	0.00955047	biological_process
GO:0051775	response to redox state	2	357	8	51854	0.00560224	0.000154279	36.3123	BnaA10G0138800ZS;BnaA03G0107100ZS	0.0012877	0.00955047	biological_process
GO:0015688	iron chelate transport	2	357	8	51854	0.00560224	0.000154279	36.3123	BnaA10G0004200ZS;BnaC05G0006100ZS	0.0012877	0.00955047	biological_process
GO:0015112	nitrate transmembrane transporter activity	4	344	72	51099	0.0116279	0.00140903	8.25242	BnaA03G0461700ZS;BnaC08G0508100ZS;BnaA01G0117900ZS;BnaC07G0437700ZS	0.00144829	0.0184657	molecular_function
GO:0070042	rRNA (uridine-N3-)-methyltransferase activity	2	344	9	51099	0.00581395	0.000176129	33.0097	BnaC06G0141900ZS;BnaA05G0152700ZS	0.00157676	0.0191464	molecular_function
GO:0006643	membrane lipid metabolic process	2	357	9	51854	0.00560224	0.000173564	32.2776	BnaC03G0307200ZS;BnaC03G0307400ZS	0.00164809	0.0120229	biological_process
GO:2000032	regulation of secondary shoot formation	4	357	74	51854	0.0112045	0.00142708	7.85131	BnaA07G0167000ZS;BnaC02G0206900ZS;BnaA04G0099800ZS;BnaC06G0156000ZS	0.00173953	0.0124853	biological_process
GO:0030104	water homeostasis	3	357	35	51854	0.00840336	0.000674972	12.4499	BnaC09G0025500ZS;BnaA02G0345900ZS;BnaC03G0479400ZS	0.0017987	0.0127051	biological_process
GO:0010007	magnesium chelatase complex	2	367	10	56777	0.00544959	0.000176128	30.9411	BnaC03G0062600ZS;BnaA03G0054400ZS	0.00181187	0.0149891	cellular_component
GO:0009723	response to ethylene	11	357	557	51854	0.0308123	0.0107417	2.86848	BnaA05G0440700ZS;BnaA10G0294200ZS;BnaC03G0011800ZS;BnaC04G0011300ZS;BnaA10G0008600ZS;BnaA01G0214800ZS;BnaA05G0011000ZS;BnaC05G0010100ZS;BnaA08G0252600ZS;BnaA03G0345600ZS;BnaC03G0001300ZS	0.00185275	0.0128824	biological_process
GO:0016851	magnesium chelatase activity	2	344	10	51099	0.00581395	0.000195699	29.7087	BnaC03G0062600ZS;BnaA03G0054400ZS	0.00196219	0.0217547	molecular_function
GO:0004512	inositol-3-phosphate synthase activity	2	344	10	51099	0.00581395	0.000195699	29.7087	BnaC04G0435300ZS;BnaA09G0594000ZS	0.00196219	0.0217547	molecular_function
GO:0009648	photoperiodism	3	357	38	51854	0.00840336	0.000732827	11.467	BnaC01G0037500ZS;BnaA08G0131200ZS;BnaC03G0740800ZS	0.00228334	0.0156321	biological_process
GO:0010242	oxygen evolving activity	2	344	11	51099	0.00581395	0.000215268	27.0079	BnaC01G0265300ZS;BnaA01G0210500ZS	0.00238758	0.025368	molecular_function
GO:0010319	stromule	5	367	142	56777	0.013624	0.00250101	5.44738	BnaA08G0131200ZS;BnaA03G0193800ZS;BnaC03G0740800ZS;BnaC01G0037500ZS;BnaA08G0189700ZS	0.0023887	0.0181143	cellular_component
GO:0043266	regulation of potassium ion transport	2	357	11	51854	0.00560224	0.000212134	26.409	BnaC05G0009300ZS;BnaA10G0007700ZS	0.00249508	0.0168229	biological_process
GO:0015369	calcium:proton antiporter activity	3	344	41	51099	0.00872093	0.000802364	10.869	BnaC04G0084100ZS;BnaC04G0560400ZS;BnaA04G0245500ZS	0.00266755	0.0261836	molecular_function
GO:0000978	RNA polymerase II proximal promoter sequence-specific DNA binding	5	344	140	51099	0.0145349	0.00273978	5.30513	BnaC05G0353900ZS;BnaA01G0298600ZS;BnaC05G0353800ZS;BnaA02G0400200ZS;BnaA05G0333200ZS	0.00266971	0.0261836	molecular_function
GO:0042128	nitrate assimilation	5	357	140	51854	0.0140056	0.00269989	5.18747	BnaA02G0088500ZS;BnaA01G0117900ZS;BnaC07G0437700ZS;BnaA03G0461700ZS;BnaC08G0508100ZS	0.00293919	0.0195215	biological_process
GO:0043433	negative regulation of DNA-binding transcription factor activity	3	357	42	51854	0.00840336	0.000809966	10.3749	BnaA10G0008600ZS;BnaC03G0001300ZS;BnaC05G0010100ZS	0.00304486	0.0199259	biological_process
GO:0061408	positive regulation of transcription from RNA polymerase II promoter in response to heat stress	4	357	87	51854	0.0112045	0.00167779	6.67813	BnaA05G0333200ZS;BnaC05G0353900ZS;BnaA01G0298600ZS;BnaC05G0353800ZS	0.00313829	0.0202397	biological_process
GO:0050897	cobalt ion binding	6	344	211	51099	0.0174419	0.00412924	4.22399	BnaA08G0131200ZS;BnaA03G0027700ZS;BnaC03G0740800ZS;BnaC01G0037500ZS;BnaA08G0189700ZS;BnaC05G0477700ZS	0.0032113	0.030329	molecular_function
GO:0046715	active borate transmembrane transporter activity	2	344	13	51099	0.00581395	0.000254408	22.8529	BnaA07G0386200ZS;BnaC06G0454000ZS	0.00335602	0.0305638	molecular_function
GO:0008746	NAD(P)+ transhydrogenase activity	2	344	14	51099	0.00581395	0.000273978	21.2205	BnaA10G0138800ZS;BnaA03G0107100ZS	0.003898	0.0342755	molecular_function
GO:0080029	cellular response to boron-containing substance levels	2	357	14	51854	0.00560224	0.000269989	20.7499	BnaA07G0386200ZS;BnaC06G0454000ZS	0.00407226	0.0255233	biological_process
GO:0010202	response to low fluence red light stimulus	2	357	14	51854	0.00560224	0.000269989	20.7499	BnaC07G0044800ZS;BnaA07G0023000ZS	0.00407226	0.0255233	biological_process
GO:0009970	cellular response to sulfate starvation	3	357	47	51854	0.00840336	0.000906391	9.27123	BnaC01G0037500ZS;BnaA08G0131200ZS;BnaC03G0740800ZS	0.00419324	0.0258053	biological_process
GO:0006979	response to oxidative stress	14	357	900	51854	0.0392157	0.0173564	2.25943	BnaC07G0522700ZS;BnaA08G0131200ZS;BnaA05G0006700ZS;BnaA02G0358100ZS;BnaA07G0357600ZS;BnaC03G0307200ZS;BnaC03G0740800ZS;BnaC07G0312700ZS;BnaC01G0037500ZS;BnaC05G0477700ZS;BnaC06G0420800ZS;BnaC03G0307400ZS;BnaA10G0197800ZS;BnaC04G0008000ZS	0.00425399	0.0258053	biological_process
GO:0009751	response to salicylic acid	12	357	713	51854	0.0336134	0.0137501	2.44459	BnaA02G0402400ZS;BnaA05G0440700ZS;BnaA10G0294200ZS;BnaC03G0011800ZS;BnaC04G0011300ZS;BnaA10G0008600ZS;BnaC04G0135700ZS;BnaA01G0214800ZS;BnaA05G0011000ZS;BnaC05G0010100ZS;BnaA03G0345600ZS;BnaC03G0001300ZS	0.00429122	0.0258053	biological_process
GO:0001666	response to hypoxia	5	357	154	51854	0.0140056	0.00296988	4.71589	BnaA08G0262400ZS;BnaC08G0239700ZS;BnaA07G0366800ZS;BnaC06G0431200ZS;BnaC05G0204700ZS	0.00440921	0.0261613	biological_process
GO:0050307	sucrose-phosphate phosphatase activity	2	344	15	51099	0.00581395	0.000293548	19.8058	BnaA04G0048700ZS;BnaA05G0172400ZS	0.00447775	0.0380609	molecular_function
GO:0070125	mitochondrial translational elongation	2	357	15	51854	0.00560224	0.000289274	19.3666	BnaC07G0232700ZS;BnaA06G0434400ZS	0.00467746	0.0270321	biological_process
GO:0035304	regulation of protein dephosphorylation	2	357	15	51854	0.00560224	0.000289274	19.3666	BnaC01G0265300ZS;BnaA01G0210500ZS	0.00467746	0.0270321	biological_process
GO:0005509	calcium ion binding	13	344	839	51099	0.0377907	0.0164191	2.30163	BnaA09G0185100ZS;BnaA03G0416900ZS;BnaC09G0211400ZS;BnaC04G0135700ZS;BnaC03G0370700ZS;BnaC03G0307200ZS;BnaA09G0056600ZS;BnaA09G0068200ZS;BnaC03G0237200ZS;BnaA01G0154700ZS;BnaC07G0389300ZS;BnaA07G0363200ZS;BnaC03G0307400ZS	0.00495413	0.0407517	molecular_function
GO:0006541	glutamine metabolic process	4	357	103	51854	0.0112045	0.00198635	5.64075	BnaA07G0167000ZS;BnaC02G0206900ZS;BnaA04G0099800ZS;BnaC06G0156000ZS	0.00572219	0.0326458	biological_process
GO:0015180	L-alanine transmembrane transporter activity	2	344	17	51099	0.00581395	0.000332688	17.4757	BnaC01G0325800ZS;BnaC07G0271200ZS	0.0057485	0.0444202	molecular_function
GO:0030410	nicotianamine synthase activity	2	344	17	51099	0.00581395	0.000332688	17.4757	BnaA03G0017500ZS;BnaC03G0022200ZS	0.0057485	0.0444202	molecular_function
GO:0006879	cellular iron ion homeostasis	3	357	53	51854	0.00840336	0.0010221	8.22166	BnaA03G0311700ZS;BnaC03G0373500ZS;BnaA01G0424600ZS	0.00587711	0.0326914	biological_process
GO:0009767	photosynthetic electron transport chain	3	357	53	51854	0.00840336	0.0010221	8.22166	BnaC09G0180600ZS;BnaC01G0337300ZS;BnaA01G0275500ZS	0.00587711	0.0326914	biological_process
GO:0030418	nicotianamine biosynthetic process	2	357	17	51854	0.00560224	0.000327844	17.0882	BnaA03G0017500ZS;BnaC03G0022200ZS	0.00600367	0.0329831	biological_process
GO:0009514	glyoxysome	3	367	57	56777	0.00817439	0.00100393	8.14241	BnaC01G0037500ZS;BnaA08G0131200ZS;BnaC03G0740800ZS	0.00605512	0.0423858	cellular_component
GO:0009414	response to water deprivation	17	357	1243	51854	0.047619	0.0239712	1.98651	BnaA05G0006700ZS;BnaC04G0265500ZS;BnaA02G0358100ZS;BnaA07G0357600ZS;BnaC03G0554500ZS;BnaA03G0388100ZS;BnaA06G0325100ZS;BnaA07G0366800ZS;BnaC08G0508100ZS;BnaC05G0477700ZS;BnaA03G0222700ZS;BnaA03G0368400ZS;BnaC06G0431200ZS;BnaC07G0368900ZS;BnaC06G0420800ZS;BnaA01G0039400ZS;BnaC04G0008000ZS	0.0061957	0.033623	biological_process
GO:0015675	nickel cation transport	2	357	18	51854	0.00560224	0.000347128	16.1388	BnaC07G0430300ZS;BnaA01G0105000ZS	0.00672356	0.036048	biological_process
GO:0015081	sodium ion transmembrane transporter activity	2	344	19	51099	0.00581395	0.000371827	15.6362	BnaC02G0368700ZS;BnaA02G0271600ZS	0.00716407	0.0521954	molecular_function
GO:0000293	ferric-chelate reductase activity	2	344	19	51099	0.00581395	0.000371827	15.6362	BnaA10G0004200ZS;BnaC05G0006100ZS	0.00716407	0.0521954	molecular_function
GO:0070588	calcium ion transmembrane transport	3	357	57	51854	0.00840336	0.00109924	7.6447	BnaC04G0084100ZS;BnaC04G0560400ZS;BnaA04G0245500ZS	0.00719413	0.0372254	biological_process
GO:0006874	cellular calcium ion homeostasis	3	357	57	51854	0.00840336	0.00109924	7.6447	BnaC04G0084100ZS;BnaC04G0560400ZS;BnaA04G0245500ZS	0.00719413	0.0372254	biological_process
GO:0009773	photosynthetic electron transport in photosystem I	3	357	57	51854	0.00840336	0.00109924	7.6447	BnaC03G0308200ZS;BnaA03G0258900ZS;BnaA03G0388100ZS	0.00719413	0.0372254	biological_process
GO:0010107	potassium ion import	2	357	19	51854	0.00560224	0.000366413	15.2894	BnaC06G0191200ZS;BnaA07G0189800ZS	0.00748058	0.0382627	biological_process
GO:0047216	inositol 3-alpha-galactosyltransferase activity	2	344	20	51099	0.00581395	0.000391397	14.8544	BnaA05G0006700ZS;BnaC04G0008000ZS	0.0079249	0.0546175	molecular_function
GO:0015204	urea transmembrane transporter activity	2	344	20	51099	0.00581395	0.000391397	14.8544	BnaA07G0386200ZS;BnaC06G0454000ZS	0.0079249	0.0546175	molecular_function
GO:0006821	chloride transport	2	357	20	51854	0.00560224	0.000385698	14.5249	BnaC07G0368900ZS;BnaA06G0325100ZS	0.00827418	0.0404616	biological_process
GO:0060560	developmental growth involved in morphogenesis	2	357	20	51854	0.00560224	0.000385698	14.5249	BnaC07G0044800ZS;BnaA07G0023000ZS	0.00827418	0.0404616	biological_process
GO:1901601	strigolactone biosynthetic process	2	357	20	51854	0.00560224	0.000385698	14.5249	BnaA09G0024900ZS;BnaC05G0554700ZS	0.00827418	0.0404616	biological_process
GO:0009413	response to flooding	2	357	20	51854	0.00560224	0.000385698	14.5249	BnaA07G0366800ZS;BnaC06G0431200ZS	0.00827418	0.0404616	biological_process
GO:0055062	phosphate ion homeostasis	3	357	62	51854	0.00840336	0.00119567	7.02819	BnaC04G0084100ZS;BnaC04G0560400ZS;BnaA04G0245500ZS	0.00906755	0.0435613	biological_process
GO:0006021	inositol biosynthetic process	2	357	21	51854	0.00560224	0.000404983	13.8333	BnaC04G0435300ZS;BnaA09G0594000ZS	0.00910383	0.0435613	biological_process
GO:0071215	cellular response to abscisic acid stimulus	4	357	119	51854	0.0112045	0.0022949	4.88233	BnaC09G0025500ZS;BnaA02G0345900ZS;BnaC03G0479400ZS;BnaC01G0487400ZS	0.00943733	0.0443743	biological_process
GO:0009694	jasmonic acid metabolic process	3	357	63	51854	0.00840336	0.00121495	6.91663	BnaC07G0535300ZS;BnaC06G0010000ZS;BnaA02G0403400ZS	0.00947316	0.0443743	biological_process
GO:0006351	transcription, DNA-templated	6	357	263	51854	0.0168067	0.00507193	3.31367	BnaA03G0408400ZS;BnaA07G0341700ZS;BnaC05G0154200ZS;BnaA03G0408200ZS;BnaC09G0066100ZS;BnaC07G0381000ZS	0.0101583	0.0470881	biological_process
GO:0010167	response to nitrate	4	357	122	51854	0.0112045	0.00235276	4.76227	BnaA03G0461700ZS;BnaC08G0508100ZS;BnaA01G0117900ZS;BnaC07G0437700ZS	0.0102736	0.0471316	biological_process
GO:0051453	regulation of intracellular pH	4	357	124	51854	0.0112045	0.00239133	4.68546	BnaA03G0516200ZS;BnaA06G0415500ZS;BnaA03G0516100ZS;BnaC07G0494700ZS	0.010857	0.0483677	biological_process
GO:0006107	oxaloacetate metabolic process	2	357	23	51854	0.00560224	0.000443553	12.6304	BnaA10G0138800ZS;BnaA03G0107100ZS	0.0108691	0.0483677	biological_process
GO:0006820	anion transport	2	357	23	51854	0.00560224	0.000443553	12.6304	BnaC03G0800600ZS;BnaA08G0014000ZS	0.0108691	0.0483677	biological_process
GO:0120029	proton export across plasma membrane	3	357	67	51854	0.00840336	0.00129209	6.5037	BnaA03G0516200ZS;BnaA03G0516100ZS;BnaC07G0494700ZS	0.0112004	0.0493483	biological_process
GO:0015297	antiporter activity	7	344	363	51099	0.0203488	0.00710386	2.86448	BnaC03G0373500ZS;BnaA03G0311700ZS;BnaA02G0081300ZS;BnaA01G0424600ZS;BnaC05G0290700ZS;BnaC05G0290800ZS;BnaA05G0173400ZS	0.0120569	0.0806574	molecular_function
GO:0005315	inorganic phosphate transmembrane transporter activity	3	344	71	51099	0.00872093	0.00138946	6.27649	BnaC04G0183000ZS;BnaA05G0138800ZS;BnaA09G0035900ZS	0.0123358	0.0806574	molecular_function
GO:0009881	photoreceptor activity	3	344	72	51099	0.00872093	0.00140903	6.18932	BnaA07G0015400ZS;BnaA04G0052400ZS;BnaC07G0032700ZS	0.0128092	0.0816588	molecular_function
GO:0009733	response to auxin	13	357	926	51854	0.0364146	0.0178578	2.03914	BnaA02G0402400ZS;BnaA05G0440700ZS;BnaA10G0294200ZS;BnaC03G0011800ZS;BnaC04G0011300ZS;BnaC07G0044800ZS;BnaA10G0008600ZS;BnaA05G0011000ZS;BnaC05G0010100ZS;BnaA08G0252600ZS;BnaA03G0345600ZS;BnaC03G0001300ZS;BnaA07G0023000ZS	0.0128179	0.0559211	biological_process
GO:0030544	Hsp70 protein binding	3	344	76	51099	0.00872093	0.00148731	5.86356	BnaA07G0322500ZS;BnaC03G0387900ZS;BnaC06G0377300ZS	0.0148057	0.0920842	molecular_function
GO:0009635	response to herbicide	2	357	27	51854	0.00560224	0.000520693	10.7592	BnaC05G0502900ZS;BnaC08G0508100ZS	0.0148094	0.0639822	biological_process
GO:0009908	flower development	13	357	947	51854	0.0364146	0.0182628	1.99392	BnaC03G0686800ZS;BnaA03G0408400ZS;BnaC06G0306600ZS;BnaA07G0015400ZS;BnaA02G0400200ZS;BnaA05G0349400ZS;BnaA08G0187600ZS;BnaA06G0175400ZS;BnaC05G0378900ZS;BnaA03G0408200ZS;BnaC09G0066100ZS;BnaC07G0381000ZS;BnaC07G0032700ZS	0.015151	0.0648288	biological_process
GO:0008381	mechanosensitive ion channel activity	2	344	28	51099	0.00581395	0.000547956	10.6103	BnaC03G0800600ZS;BnaA08G0014000ZS	0.0152187	0.0923995	molecular_function
GO:1902289	negative regulation of defense response to oomycetes	2	357	28	51854	0.00560224	0.000539978	10.3749	BnaC02G0246900ZS;BnaC06G0301500ZS	0.0158768	0.0672873	biological_process
GO:0005313	L-glutamate transmembrane transporter activity	2	344	29	51099	0.00581395	0.000567526	10.2444	BnaC01G0325800ZS;BnaC07G0271200ZS	0.0162742	0.0965096	molecular_function
GO:0009941	chloroplast envelope	20	367	1829	56777	0.0544959	0.0322137	1.6917	BnaA03G0193800ZS;BnaA07G0357600ZS;BnaA02G0345900ZS;BnaA03G0107100ZS;BnaA01G0039400ZS;BnaA09G0035900ZS;BnaC09G0025500ZS;BnaC03G0479400ZS;BnaA06G0434400ZS;BnaC06G0420800ZS;BnaC08G0503100ZS;BnaA10G0286200ZS;BnaA08G0198600ZS;BnaA06G0118100ZS;BnaC04G0066900ZS;BnaC04G0191400ZS;BnaC03G0618700ZS;BnaA10G0138800ZS;BnaC05G0231400ZS;BnaC07G0232700ZS	0.0165802	0.107771	cellular_component
GO:0009638	phototropism	3	357	80	51854	0.00840336	0.00154279	5.44685	BnaC04G0174000ZS;BnaA06G0257500ZS;BnaA05G0131800ZS	0.0179981	0.0753047	biological_process
GO:0045040	protein import into mitochondrial outer membrane	2	357	30	51854	0.00560224	0.000578547	9.68329	BnaA07G0322500ZS;BnaC06G0377300ZS	0.018107	0.0753047	biological_process
GO:0006734	NADH metabolic process	2	357	31	51854	0.00560224	0.000597832	9.37092	BnaA10G0138800ZS;BnaA03G0107100ZS	0.0192688	0.0786661	biological_process
GO:0010555	response to mannitol	2	357	31	51854	0.00560224	0.000597832	9.37092	BnaC05G0009300ZS;BnaA10G0007700ZS	0.0192688	0.0786661	biological_process
GO:0010017	red or far-red light signaling pathway	3	357	84	51854	0.00840336	0.00161993	5.18747	BnaA09G0579600ZS;BnaA03G0366000ZS;BnaC04G0011800ZS	0.0204602	0.0819607	biological_process
GO:0005982	starch metabolic process	2	357	32	51854	0.00560224	0.000617117	9.07808	BnaA09G0060900ZS;BnaA02G0377200ZS	0.0204611	0.0819607	biological_process
GO:0019722	calcium-mediated signaling	5	357	226	51854	0.0140056	0.00435839	3.21348	BnaA09G0185100ZS;BnaC09G0211400ZS;BnaA03G0416900ZS;BnaC03G0237200ZS;BnaC07G0389300ZS	0.0206283	0.0819607	biological_process
GO:0016161	beta-amylase activity	2	344	33	51099	0.00581395	0.000645805	9.00264	BnaA03G0079100ZS;BnaA10G0186000ZS	0.0207951	0.117839	molecular_function
GO:2001070	starch binding	2	344	33	51099	0.00581395	0.000645805	9.00264	BnaA09G0060900ZS;BnaA02G0377200ZS	0.0207951	0.117839	molecular_function
GO:0010468	regulation of gene expression	6	357	309	51854	0.0168067	0.00595904	2.82037	BnaA03G0408400ZS;BnaC04G0011300ZS;BnaA05G0011000ZS;BnaA03G0408200ZS;BnaC09G0066100ZS;BnaC07G0381000ZS	0.0208181	0.0819826	biological_process
GO:0010117	photoprotection	2	357	33	51854	0.00560224	0.000636402	8.80299	BnaA03G0388100ZS;BnaC01G0367700ZS	0.0216834	0.0841905	biological_process
GO:0000272	polysaccharide catabolic process	3	357	86	51854	0.00840336	0.0016585	5.06684	BnaA03G0079100ZS;BnaA10G0186000ZS;BnaC03G0250700ZS	0.0217571	0.0841905	biological_process
GO:0005546	phosphatidylinositol-4,5-bisphosphate binding	2	344	34	51099	0.00581395	0.000665375	8.73786	BnaC03G0307200ZS;BnaC03G0307400ZS	0.0219979	0.121945	molecular_function
GO:0010218	response to far red light	4	357	159	51854	0.0112045	0.0030663	3.65407	BnaC09G0025500ZS;BnaA02G0345900ZS;BnaC04G0066900ZS;BnaC03G0479400ZS	0.0246575	0.0945913	biological_process
GO:0034605	cellular response to heat	5	357	239	51854	0.0140056	0.00460909	3.03869	BnaC05G0353900ZS;BnaA01G0298600ZS;BnaC05G0353800ZS;BnaC01G0367700ZS;BnaA05G0333200ZS	0.0254788	0.094659	biological_process
GO:0006873	cellular ion homeostasis	2	357	36	51854	0.00560224	0.000694257	8.06941	BnaC07G0368900ZS;BnaA06G0325100ZS	0.025526	0.094659	biological_process
GO:0070475	rRNA base methylation	2	357	36	51854	0.00560224	0.000694257	8.06941	BnaC06G0141900ZS;BnaA05G0152700ZS	0.025526	0.094659	biological_process
GO:0071470	cellular response to osmotic stress	2	357	36	51854	0.00560224	0.000694257	8.06941	BnaC03G0127800ZS;BnaA03G0110700ZS	0.025526	0.094659	biological_process
GO:0004022	alcohol dehydrogenase (NAD) activity	2	344	37	51099	0.00581395	0.000724085	8.02938	BnaA07G0366800ZS;BnaC06G0431200ZS	0.0257734	0.139835	molecular_function
GO:0016036	cellular response to phosphate starvation	6	357	327	51854	0.0168067	0.00630617	2.66512	BnaC03G0373500ZS;BnaA08G0131200ZS;BnaA03G0311700ZS;BnaA01G0424600ZS;BnaC03G0740800ZS;BnaC01G0037500ZS	0.0265152	0.0975146	biological_process
GO:0008553	proton-exporting ATPase activity, phosphorylative mechanism	3	344	97	51099	0.00872093	0.00189828	4.59413	BnaA03G0516200ZS;BnaA03G0516100ZS;BnaC07G0494700ZS	0.0280289	0.148903	molecular_function
GO:0010196	nonphotochemical quenching	2	357	38	51854	0.00560224	0.000732827	7.6447	BnaC08G0065600ZS;BnaA08G0050200ZS	0.0282294	0.102968	biological_process
GO:0019904	protein domain specific binding	5	344	253	51099	0.0145349	0.00495117	2.93564	BnaC08G0065600ZS;BnaC03G0479400ZS;BnaA08G0050200ZS;BnaC04G0191400ZS;BnaC03G0618700ZS	0.0289641	0.150732	molecular_function
GO:0048511	rhythmic process	3	357	97	51854	0.00840336	0.00187064	4.49225	BnaA07G0188800ZS;BnaC06G0189700ZS;BnaA03G0229400ZS	0.0296753	0.107362	biological_process
GO:0009706	chloroplast inner membrane	5	367	266	56777	0.013624	0.004685	2.908	BnaC05G0231400ZS;BnaC06G0010300ZS;BnaC03G0062600ZS;BnaA03G0054400ZS;BnaA09G0035900ZS	0.030036	0.170788	cellular_component
GO:0046713	borate transport	2	357	40	51854	0.00560224	0.000771397	7.26246	BnaA07G0386200ZS;BnaC06G0454000ZS	0.0310421	0.109523	biological_process
GO:0010205	photoinhibition	2	357	40	51854	0.00560224	0.000771397	7.26246	BnaC01G0265300ZS;BnaA01G0210500ZS	0.0310421	0.109523	biological_process
GO:0005986	sucrose biosynthetic process	2	357	40	51854	0.00560224	0.000771397	7.26246	BnaA04G0048700ZS;BnaA05G0172400ZS	0.0310421	0.109523	biological_process
GO:0030060	L-malate dehydrogenase activity	2	344	41	51099	0.00581395	0.000802364	7.24603	BnaA10G0138800ZS;BnaA03G0107100ZS	0.0311818	0.155909	molecular_function
GO:0015267	channel activity	2	344	41	51099	0.00581395	0.000802364	7.24603	BnaA07G0386200ZS;BnaC06G0454000ZS	0.0311818	0.155909	molecular_function
GO:0006816	calcium ion transport	3	357	99	51854	0.00840336	0.00190921	4.40149	BnaC04G0084100ZS;BnaC04G0560400ZS;BnaA04G0245500ZS	0.0312571	0.109523	biological_process
GO:0016020	membrane	34	367	3764	56777	0.0926431	0.0662945	1.39745	BnaA09G0693500ZS;BnaA03G0193800ZS;BnaA07G0189800ZS;BnaA08G0050200ZS;BnaC05G0204700ZS;BnaC07G0430800ZS;BnaA04G0245500ZS;BnaA09G0456400ZS;BnaC04G0560400ZS;BnaC05G0384200ZS;BnaC04G0500400ZS;BnaA03G0384300ZS;BnaC08G0065600ZS;BnaC03G0479400ZS;BnaC04G0607200ZS;BnaA07G0364600ZS;BnaA06G0434400ZS;BnaA08G0189700ZS;BnaA02G0335900ZS;BnaC08G0503100ZS;BnaC03G0471700ZS;BnaA08G0116700ZS;BnaA10G0286200ZS;BnaA08G0…	0.0313423	0.170788	cellular_component
GO:0031227	intrinsic component of endoplasmic reticulum membrane	1	367	5	56777	0.0027248	8.81e-05	30.9411	BnaC03G0558400ZS	0.0319054	0.170788	cellular_component
GO:0006833	water transport	2	357	41	51854	0.00560224	0.000790682	7.08533	BnaA07G0386200ZS;BnaC06G0454000ZS	0.0324882	0.112072	biological_process
GO:0010207	photosystem II assembly	2	357	41	51854	0.00560224	0.000790682	7.08533	BnaC01G0265300ZS;BnaA01G0210500ZS	0.0324882	0.112072	biological_process
GO:0050525	cutinase activity	1	344	5	51099	0.00290698	9.78e-05	29.7087	BnaA08G0156400ZS	0.0332113	0.158261	molecular_function
GO:0050285	sinapine esterase activity	1	344	5	51099	0.00290698	9.78e-05	29.7087	BnaC07G0142600ZS	0.0332113	0.158261	molecular_function
GO:0016558	protein import into peroxisome matrix	2	357	42	51854	0.00560224	0.000809966	6.91663	BnaA07G0322500ZS;BnaC06G0377300ZS	0.0339604	0.115436	biological_process
GO:0009631	cold acclimation	4	357	176	51854	0.0112045	0.00339414	3.30112	BnaC04G0084100ZS;BnaC04G0560400ZS;BnaA04G0245500ZS;BnaC04G0158800ZS	0.0339822	0.115436	biological_process
GO:0051286	cell tip	2	367	45	56777	0.00544959	0.000792574	6.87581	BnaA07G0322500ZS;BnaC06G0377300ZS	0.0343662	0.17374	cellular_component
GO:0008324	cation transmembrane transporter activity	2	344	44	51099	0.00581395	0.000861074	6.75198	BnaC02G0368700ZS;BnaA02G0271600ZS	0.0355043	0.158261	molecular_function
GO:0019684	photosynthesis, light reaction	2	357	44	51854	0.00560224	0.000848536	6.60224	BnaC01G0265300ZS;BnaA01G0210500ZS	0.036981	0.124247	biological_process
GO:0008271	secondary active sulfate transmembrane transporter activity	2	344	45	51099	0.00581395	0.000880643	6.60194	BnaC03G0096200ZS;BnaA03G0083900ZS	0.0369938	0.158261	molecular_function
GO:0005227	calcium activated cation channel activity	2	344	45	51099	0.00581395	0.000880643	6.60194	BnaC01G0247700ZS;BnaA08G0093100ZS	0.0369938	0.158261	molecular_function
GO:0009055	electron transfer activity	7	344	459	51099	0.0203488	0.00898256	2.26537	BnaA03G0388100ZS;BnaA01G0275500ZS;BnaA06G0193900ZS;BnaC09G0180600ZS;BnaC01G0337300ZS;BnaA08G0286200ZS;BnaC08G0205600ZS	0.0369962	0.158261	molecular_function
GO:0090333	regulation of stomatal closure	3	357	106	51854	0.00840336	0.0020442	4.11083	BnaC09G0025500ZS;BnaA02G0345900ZS;BnaC03G0479400ZS	0.0371345	0.124247	biological_process
GO:0005955	calcineurin complex	1	367	6	56777	0.0027248	0.000105677	25.7843	BnaA09G0068200ZS	0.0381636	0.182784	cellular_component
GO:0070290	N-acylphosphatidylethanolamine-specific phospholipase D activity	2	344	46	51099	0.00581395	0.000900213	6.45842	BnaC03G0307200ZS;BnaC03G0307400ZS	0.0385069	0.158261	molecular_function
GO:0004630	phospholipase D activity	2	344	46	51099	0.00581395	0.000900213	6.45842	BnaC03G0307200ZS;BnaC03G0307400ZS	0.0385069	0.158261	molecular_function
GO:0051510	regulation of unidimensional cell growth	2	357	45	51854	0.00560224	0.000867821	6.45552	BnaC07G0044800ZS;BnaA07G0023000ZS	0.0385287	0.127002	biological_process
GO:0010233	phloem transport	2	357	45	51854	0.00560224	0.000867821	6.45552	BnaA03G0017500ZS;BnaC03G0022200ZS	0.0385287	0.127002	biological_process
GO:0016041	glutamate synthase (ferredoxin) activity	1	344	6	51099	0.00290698	0.000117419	24.7573	BnaA10G0286200ZS	0.0397204	0.158261	molecular_function
GO:0004032	alditol:NADP+ 1-oxidoreductase activity	1	344	6	51099	0.00290698	0.000117419	24.7573	BnaC03G0554500ZS	0.0397204	0.158261	molecular_function
GO:0016166	phytoene dehydrogenase activity	1	344	6	51099	0.00290698	0.000117419	24.7573	BnaC05G0502900ZS	0.0397204	0.158261	molecular_function
GO:0047787	delta4-3-oxosteroid 5beta-reductase activity	1	344	6	51099	0.00290698	0.000117419	24.7573	BnaC07G0457000ZS	0.0397204	0.158261	molecular_function
GO:0004723	calcium-dependent protein serine/threonine phosphatase activity	1	344	6	51099	0.00290698	0.000117419	24.7573	BnaA09G0068200ZS	0.0397204	0.158261	molecular_function
GO:0009744	response to sucrose	5	357	270	51854	0.0140056	0.00520693	2.6898	BnaA10G0286200ZS;BnaA07G0366800ZS;BnaC06G0431200ZS;BnaA03G0345600ZS;BnaC04G0191400ZS	0.0398135	0.129068	biological_process
GO:0090377	seed trichome initiation	1	357	6	51854	0.00280112	0.000115709	24.2082	BnaC09G0503900ZS	0.0406057	0.129068	biological_process
GO:0055081	anion homeostasis	1	357	6	51854	0.00280112	0.000115709	24.2082	BnaA07G0198600ZS	0.0406057	0.129068	biological_process
GO:0034755	iron ion transmembrane transport	1	357	6	51854	0.00280112	0.000115709	24.2082	BnaC06G0246600ZS	0.0406057	0.129068	biological_process
GO:1905038	regulation of membrane lipid metabolic process	1	357	6	51854	0.00280112	0.000115709	24.2082	BnaA05G0155900ZS	0.0406057	0.129068	biological_process
GO:0009624	response to nematode	6	357	364	51854	0.0168067	0.00701971	2.39422	BnaA05G0138800ZS;BnaC03G0233100ZS;BnaC08G0288800ZS;BnaC04G0183000ZS;BnaC03G0424800ZS;BnaC01G0325800ZS	0.041261	0.130221	biological_process
GO:0051365	cellular response to potassium ion starvation	2	357	48	51854	0.00560224	0.000925676	6.05205	BnaC05G0009300ZS;BnaA10G0007700ZS	0.0433159	0.135744	biological_process
GO:0005215	transporter activity	4	344	197	51099	0.0116279	0.00385526	3.01611	BnaA03G0311700ZS;BnaC03G0373500ZS;BnaC09G0559400ZS;BnaA01G0424600ZS	0.0448398	0.164382	molecular_function
GO:0046470	phosphatidylcholine metabolic process	2	357	49	51854	0.00560224	0.000944961	5.92854	BnaC03G0307200ZS;BnaC03G0307400ZS	0.0449585	0.139906	biological_process
GO:0004737	pyruvate decarboxylase activity	1	344	7	51099	0.00290698	0.000136989	21.2205	BnaA02G0005400ZS	0.0461857	0.164382	molecular_function
GO:0004352	glutamate dehydrogenase (NAD+) activity	1	344	7	51099	0.00290698	0.000136989	21.2205	BnaA03G0027700ZS	0.0461857	0.164382	molecular_function
GO:0008106	alcohol dehydrogenase (NADP+) activity	1	344	7	51099	0.00290698	0.000136989	21.2205	BnaC03G0554500ZS	0.0461857	0.164382	molecular_function
GO:0102165	(Z)-3-hexen-1-ol acetyltransferase activity	1	344	7	51099	0.00290698	0.000136989	21.2205	BnaA05G0485200ZS	0.0461857	0.164382	molecular_function
GO:0010327	acetyl CoA:(Z)-3-hexen-1-ol acetyltransferase activity	1	344	7	51099	0.00290698	0.000136989	21.2205	BnaA05G0485200ZS	0.0461857	0.164382	molecular_function
GO:0015098	molybdate ion transmembrane transporter activity	1	344	7	51099	0.00290698	0.000136989	21.2205	BnaA01G0073000ZS	0.0461857	0.164382	molecular_function
GO:0019200	carbohydrate kinase activity	2	344	51	51099	0.00581395	0.000998063	5.82524	BnaA09G0060900ZS;BnaA02G0377200ZS	0.0464137	0.164382	molecular_function
GO:1900425	negative regulation of defense response to bacterium	2	357	50	51854	0.00560224	0.000964246	5.80997	BnaC02G0246900ZS;BnaC06G0301500ZS	0.0466237	0.14292	biological_process
GO:0006857	oligopeptide transport	1	357	7	51854	0.00280112	0.000134994	20.7499	BnaC08G0508100ZS	0.0472116	0.14292	biological_process
GO:0015689	molybdate ion transport	1	357	7	51854	0.00280112	0.000134994	20.7499	BnaA01G0073000ZS	0.0472116	0.14292	biological_process
GO:0010270	photosystem II oxygen evolving complex assembly	1	357	7	51854	0.00280112	0.000134994	20.7499	BnaC07G0485200ZS	0.0472116	0.14292	biological_process
GO:0009626	plant-type hypersensitive response	6	357	378	51854	0.0168067	0.0072897	2.30554	BnaC05G0161500ZS;BnaC05G0384200ZS;BnaC07G0548100ZS;BnaC04G0158800ZS;BnaA08G0189700ZS;BnaA09G0471400ZS	0.0479625	0.144211	biological_process
GO:1902600	proton transmembrane transport	3	357	118	51854	0.00840336	0.00227562	3.69278	BnaA03G0516200ZS;BnaA03G0516100ZS;BnaC07G0494700ZS	0.0484217	0.144615	biological_process
GO:0009741	response to brassinosteroid	3	357	119	51854	0.00840336	0.0022949	3.66175	BnaC07G0044800ZS;BnaC03G0295200ZS;BnaA07G0023000ZS	0.0494299	0.144779	biological_process
GO:0031012	extracellular matrix	2	367	55	56777	0.00544959	0.000968702	5.62566	BnaC06G0385800ZS;BnaA04G0150300ZS	0.0494363	0.203959	cellular_component
GO:0009585	red, far-red light phototransduction	4	357	199	51854	0.0112045	0.0038377	2.91958	BnaA01G0349500ZS;BnaA09G0579600ZS;BnaC07G0548100ZS;BnaA05G0383200ZS	0.0494526	0.144779	biological_process
GO:0009627	systemic acquired resistance	4	357	199	51854	0.0112045	0.0038377	2.91958	BnaC07G0535300ZS;BnaC05G0161500ZS;BnaA02G0212800ZS;BnaC04G0158800ZS	0.0494526	0.144779	biological_process
GO:0008308	voltage-gated anion channel activity	2	344	54	51099	0.00581395	0.00105677	5.50161	BnaC07G0368900ZS;BnaA06G0325100ZS	0.0514177	0.169007	molecular_function
GO:0046653	tetrahydrofolate metabolic process	2	357	53	51854	0.00560224	0.0010221	5.48111	BnaA08G0189700ZS;BnaC04G0458700ZS	0.051752	0.149554	biological_process
GO:0009705	plant-type vacuole membrane	7	367	516	56777	0.0190736	0.00908819	2.09872	BnaC04G0560400ZS;BnaC03G0127800ZS;BnaA02G0308100ZS;BnaC04G0084100ZS;BnaA03G0110700ZS;BnaA04G0245500ZS;BnaA07G0198600ZS	0.0519274	0.203959	cellular_component
GO:0035671	enone reductase activity	1	344	8	51099	0.00290698	0.000156559	18.568	BnaC07G0457000ZS	0.0526077	0.169007	molecular_function
GO:0004657	proline dehydrogenase activity	1	344	8	51099	0.00290698	0.000156559	18.568	BnaA02G0358100ZS	0.0526077	0.169007	molecular_function
GO:0015185	gamma-aminobutyric acid transmembrane transporter activity	1	344	8	51099	0.00290698	0.000156559	18.568	BnaC07G0271200ZS	0.0526077	0.169007	molecular_function
GO:0047751	cholestenone 5-alpha-reductase activity	1	344	8	51099	0.00290698	0.000156559	18.568	BnaC09G0503900ZS	0.0526077	0.169007	molecular_function
GO:0050213	progesterone 5-alpha-reductase activity	1	344	8	51099	0.00290698	0.000156559	18.568	BnaC09G0503900ZS	0.0526077	0.169007	molecular_function
GO:0051669	fructan beta-fructosidase activity	1	344	8	51099	0.00290698	0.000156559	18.568	BnaC03G0054500ZS	0.0526077	0.169007	molecular_function
GO:0031977	thylakoid lumen	3	367	130	56777	0.00817439	0.00228966	3.57013	BnaC01G0265300ZS;BnaA01G0210500ZS;BnaA05G0049000ZS	0.0526151	0.203959	cellular_component
GO:0010005	cortical microtubule, transverse to long axis	2	367	57	56777	0.00544959	0.00100393	5.42827	BnaC02G0236300ZS;BnaA02G0179900ZS	0.0526901	0.203959	cellular_component
GO:0015812	gamma-aminobutyric acid transport	1	357	8	51854	0.00280112	0.000154279	18.1562	BnaC07G0271200ZS	0.0537722	0.149554	biological_process
GO:0031407	oxylipin metabolic process	1	357	8	51854	0.00280112	0.000154279	18.1562	BnaC04G0135700ZS	0.0537722	0.149554	biological_process
GO:0070574	cadmium ion transmembrane transport	1	357	8	51854	0.00280112	0.000154279	18.1562	BnaC06G0246600ZS	0.0537722	0.149554	biological_process
GO:0002182	cytoplasmic translational elongation	1	357	8	51854	0.00280112	0.000154279	18.1562	BnaC03G0387900ZS	0.0537722	0.149554	biological_process
GO:0097054	L-glutamate biosynthetic process	1	357	8	51854	0.00280112	0.000154279	18.1562	BnaA10G0286200ZS	0.0537722	0.149554	biological_process
GO:0042539	hypotonic salinity response	1	357	8	51854	0.00280112	0.000154279	18.1562	BnaA09G0068200ZS	0.0537722	0.149554	biological_process
GO:0006537	glutamate biosynthetic process	1	357	8	51854	0.00280112	0.000154279	18.1562	BnaA10G0286200ZS	0.0537722	0.149554	biological_process
GO:0009570	chloroplast stroma	21	367	2217	56777	0.0572207	0.0390475	1.46541	BnaA03G0193800ZS;BnaA07G0357600ZS;BnaA02G0377200ZS;BnaA03G0107100ZS;BnaC09G0465500ZS;BnaA09G0060900ZS;BnaA01G0210500ZS;BnaA06G0434400ZS;BnaA08G0189700ZS;BnaA08G0286200ZS;BnaC06G0420800ZS;BnaC08G0503100ZS;BnaA10G0286200ZS;BnaA08G0198600ZS;BnaA06G0118100ZS;BnaA03G0054400ZS;BnaC08G0205600ZS;BnaA10G0138800ZS;BnaC07G0232700ZS;BnaC01G0265300ZS;BnaC03G0062600ZS	0.0537914	0.203959	cellular_component
GO:0005975	carbohydrate metabolic process	11	357	920	51854	0.0308123	0.0177421	1.73668	BnaA10G0138800ZS;BnaC03G0054500ZS;BnaA02G0088500ZS;BnaA09G0558100ZS;BnaC07G0096500ZS;BnaC07G0096300ZS;BnaA04G0005700ZS;BnaA03G0107100ZS;BnaA08G0287500ZS;BnaC01G0229100ZS;BnaA04G0030700ZS	0.0556885	0.153922	biological_process
GO:0008219	cell death	3	357	126	51854	0.00840336	0.0024299	3.45832	BnaC01G0037500ZS;BnaA08G0131200ZS;BnaC03G0740800ZS	0.0567711	0.155945	biological_process
GO:0003712	transcription coregulator activity	3	344	129	51099	0.00872093	0.00252451	3.4545	BnaA02G0402400ZS;BnaC08G0021600ZS;BnaC05G0043300ZS	0.0569275	0.169007	molecular_function
GO:0008266	poly(U) RNA binding	3	344	129	51099	0.00872093	0.00252451	3.4545	BnaA08G0189700ZS;BnaA01G0210500ZS;BnaC01G0265300ZS	0.0569275	0.169007	molecular_function
GO:0016740	transferase activity	7	344	507	51099	0.0203488	0.00992192	2.0509	BnaA06G0037100ZS;BnaA04G0099800ZS;BnaC06G0156000ZS;BnaC04G0033300ZS;BnaC02G0206900ZS;BnaA07G0167000ZS;BnaC02G0263700ZS	0.0572381	0.169007	molecular_function
GO:0055075	potassium ion homeostasis	2	357	57	51854	0.00560224	0.00109924	5.09647	BnaC05G0009300ZS;BnaA10G0007700ZS	0.0588848	0.160759	biological_process
GO:0015194	L-serine transmembrane transporter activity	1	344	9	51099	0.00290698	0.000176129	16.5048	BnaC01G0325800ZS	0.0589866	0.169007	molecular_function
GO:0000257	nitrilase activity	1	344	9	51099	0.00290698	0.000176129	16.5048	BnaA02G0068000ZS	0.0589866	0.169007	molecular_function
GO:0080109	indole-3-acetonitrile nitrile hydratase activity	1	344	9	51099	0.00290698	0.000176129	16.5048	BnaA02G0068000ZS	0.0589866	0.169007	molecular_function
GO:0080061	indole-3-acetonitrile nitrilase activity	1	344	9	51099	0.00290698	0.000176129	16.5048	BnaA02G0068000ZS	0.0589866	0.169007	molecular_function
GO:0031543	peptidyl-proline dioxygenase activity	1	344	9	51099	0.00290698	0.000176129	16.5048	BnaC05G0161500ZS	0.0589866	0.169007	molecular_function
GO:0062047	pipecolic acid N-hydroxylase	1	344	9	51099	0.00290698	0.000176129	16.5048	BnaC05G0161500ZS	0.0589866	0.169007	molecular_function
GO:0047205	quinate O-hydroxycinnamoyltransferase activity	1	344	9	51099	0.00290698	0.000176129	16.5048	BnaC06G0446000ZS	0.0589866	0.169007	molecular_function
GO:0071490	cellular response to far red light	1	357	9	51854	0.00280112	0.000173564	16.1388	BnaC01G0367700ZS	0.0602877	0.162594	biological_process
GO:0010362	negative regulation of anion channel activity by blue light	1	357	9	51854	0.00280112	0.000173564	16.1388	BnaA06G0257500ZS	0.0602877	0.162594	biological_process
GO:0005886	plasma membrane	70	367	9052	56777	0.190736	0.159431	1.19635	BnaC06G0246600ZS;BnaC06G0454000ZS;BnaC03G0690200ZS;BnaA08G0089800ZS;BnaA03G0060700ZS;BnaA07G0189800ZS;BnaA03G0311700ZS;BnaA10G0004200ZS;BnaC02G0246900ZS;BnaA05G0155900ZS;BnaC07G0548100ZS;BnaA01G0424600ZS;BnaC07G0494700ZS;BnaC08G0508100ZS;BnaC02G0368700ZS;BnaC07G0430800ZS;BnaC03G0246800ZS;BnaA01G0111600ZS;BnaA07G0386200ZS;BnaA09G0169400ZS;BnaC01G0247700ZS;BnaC05G0384200ZS;BnaC04G0500400ZS;BnaA01G0…	0.0604721	0.220118	cellular_component
GO:0008295	spermidine biosynthetic process	2	357	58	51854	0.00560224	0.00111852	5.0086	BnaC07G0522700ZS;BnaA01G0415300ZS	0.0607182	0.162769	biological_process
GO:0009682	induced systemic resistance	2	357	59	51854	0.00560224	0.00113781	4.92371	BnaC06G0385800ZS;BnaC04G0158800ZS	0.0625711	0.166731	biological_process
GO:0006012	galactose metabolic process	2	357	60	51854	0.00560224	0.00115709	4.84164	BnaA05G0006700ZS;BnaC04G0008000ZS	0.0644429	0.170697	biological_process
GO:0016710	trans-cinnamate 4-monooxygenase activity	1	344	10	51099	0.00290698	0.000195699	14.8544	BnaC04G0500400ZS	0.0653227	0.178042	molecular_function
GO:0008792	arginine decarboxylase activity	1	344	10	51099	0.00290698	0.000195699	14.8544	BnaC07G0522700ZS	0.0653227	0.178042	molecular_function
GO:0047100	glyceraldehyde-3-phosphate dehydrogenase (NADP+) (phosphorylating) activity	1	344	10	51099	0.00290698	0.000195699	14.8544	BnaC08G0503100ZS	0.0653227	0.178042	molecular_function
GO:0010277	chlorophyllide a oxygenase [overall] activity	1	344	10	51099	0.00290698	0.000195699	14.8544	BnaC06G0010300ZS	0.0653227	0.178042	molecular_function
GO:0015116	sulfate transmembrane transporter activity	2	344	62	51099	0.00581395	0.00121333	4.79173	BnaC03G0096200ZS;BnaA03G0083900ZS	0.0656312	0.178042	molecular_function
GO:0048046	apoplast	18	367	1885	56777	0.0490463	0.0332001	1.4773	BnaC08G0503100ZS;BnaA10G0138800ZS;BnaC03G0054500ZS;BnaA10G0286200ZS;BnaA03G0193800ZS;BnaA08G0089800ZS;BnaC07G0232700ZS;BnaA08G0198600ZS;BnaC03G0295200ZS;BnaC07G0548100ZS;BnaC07G0055500ZS;BnaC05G0159400ZS;BnaA06G0434400ZS;BnaC04G0158800ZS;BnaA03G0149900ZS;BnaA08G0189700ZS;BnaC05G0204700ZS;BnaA03G0107100ZS	0.0663332	0.232065	cellular_component
GO:0010112	regulation of systemic acquired resistance	2	357	61	51854	0.00560224	0.00117638	4.76227	BnaA09G0228800ZS;BnaC06G0010000ZS	0.0663334	0.172718	biological_process
GO:0010114	response to red light	4	357	220	51854	0.0112045	0.00424268	2.6409	BnaC09G0025500ZS;BnaA02G0345900ZS;BnaC04G0066900ZS;BnaC03G0479400ZS	0.0664365	0.172718	biological_process
GO:0055073	cadmium ion homeostasis	1	357	10	51854	0.00280112	0.000192849	14.5249	BnaA09G0456400ZS	0.0667585	0.172718	biological_process
GO:0055071	manganese ion homeostasis	1	357	10	51854	0.00280112	0.000192849	14.5249	BnaC06G0246600ZS	0.0667585	0.172718	biological_process
GO:0034426	etioplast membrane	1	367	11	56777	0.0027248	0.00019374	14.0642	BnaC04G0191400ZS	0.0688546	0.232065	cellular_component
GO:0000287	magnesium ion binding	7	344	534	51099	0.0203488	0.0104503	1.9472	BnaA03G0516100ZS;BnaA04G0048700ZS;BnaA03G0516200ZS;BnaC07G0494700ZS;BnaA05G0172400ZS;BnaA05G0155900ZS;BnaA02G0005400ZS	0.0711458	0.184466	molecular_function
GO:0015200	methylammonium transmembrane transporter activity	1	344	11	51099	0.00290698	0.000215268	13.504	BnaA02G0308100ZS	0.0716162	0.184466	molecular_function
GO:0046863	ribulose-1,5-bisphosphate carboxylase/oxygenase activator activity	1	344	11	51099	0.00290698	0.000215268	13.504	BnaA03G0193800ZS	0.0716162	0.184466	molecular_function
GO:0015181	arginine transmembrane transporter activity	1	344	11	51099	0.00290698	0.000215268	13.504	BnaC07G0271200ZS	0.0716162	0.184466	molecular_function
GO:0004103	choline kinase activity	1	344	11	51099	0.00290698	0.000215268	13.504	BnaC09G0308400ZS	0.0716162	0.184466	molecular_function
GO:0015030	Cajal body	2	367	68	56777	0.00544959	0.00119767	4.55017	BnaA07G0015400ZS;BnaC07G0032700ZS	0.0718449	0.232733	cellular_component
GO:0071484	cellular response to light intensity	1	357	11	51854	0.00280112	0.000212134	13.2045	BnaA03G0388100ZS	0.0731848	0.183996	biological_process
GO:0015808	L-alanine transport	1	357	11	51854	0.00280112	0.000212134	13.2045	BnaC01G0325800ZS	0.0731848	0.183996	biological_process
GO:0009765	photosynthesis, light harvesting	1	357	11	51854	0.00280112	0.000212134	13.2045	BnaC03G0191900ZS	0.0731848	0.183996	biological_process
GO:0001932	regulation of protein phosphorylation	1	357	11	51854	0.00280112	0.000212134	13.2045	BnaC07G0548100ZS	0.0731848	0.183996	biological_process
GO:1902609	(R)-2-hydroxy-alpha-linolenic acid biosynthetic process	1	357	11	51854	0.00280112	0.000212134	13.2045	BnaC04G0135700ZS	0.0731848	0.183996	biological_process
GO:0009785	blue light signaling pathway	2	357	65	51854	0.00560224	0.00125352	4.46921	BnaA03G0366000ZS;BnaC07G0548100ZS	0.0740755	0.185189	biological_process
GO:0005634	nucleus	127	367	17586	56777	0.346049	0.309738	1.11723	BnaC05G0554700ZS;BnaC01G0008700ZS;BnaC03G0612000ZS;BnaA02G0069100ZS;BnaA08G0252600ZS;BnaA04G0257100ZS;BnaC04G0174000ZS;BnaA09G0090600ZS;BnaA03G0416900ZS;BnaC08G0021600ZS;BnaA07G0015400ZS;BnaA03G0553500ZS;BnaC03G0371800ZS;BnaA06G0035000ZS;BnaA06G0018700ZS;BnaA09G0639700ZS;BnaA10G0161500ZS;BnaC01G0249900ZS;BnaA09G0068200ZS;BnaA03G0396300ZS;BnaC09G0491800ZS;BnaA03G0110700ZS;BnaA09G0228800ZS;BnaC05G0…	0.0741675	0.232733	cellular_component
GO:0015301	anion:anion antiporter activity	2	344	67	51099	0.00581395	0.00131118	4.43414	BnaC03G0096200ZS;BnaA03G0083900ZS	0.0750992	0.190925	molecular_function
GO:0005983	starch catabolic process	2	357	66	51854	0.00560224	0.0012728	4.40149	BnaA09G0060900ZS;BnaA02G0377200ZS	0.0760543	0.189074	biological_process
GO:0080124	pheophytinase activity	1	344	12	51099	0.00290698	0.000234838	12.3786	BnaC09G0465500ZS	0.0778674	0.190925	molecular_function
GO:0090729	toxin activity	1	344	12	51099	0.00290698	0.000234838	12.3786	BnaA02G0168200ZS	0.0778674	0.190925	molecular_function
GO:0016018	cyclosporin A binding	1	344	12	51099	0.00290698	0.000234838	12.3786	BnaC07G0548100ZS	0.0778674	0.190925	molecular_function
GO:0004609	phosphatidylserine decarboxylase activity	1	344	12	51099	0.00290698	0.000234838	12.3786	BnaA01G0154700ZS	0.0778674	0.190925	molecular_function
GO:2000377	regulation of reactive oxygen species metabolic process	2	357	67	51854	0.00560224	0.00129209	4.3358	BnaC04G0135700ZS;BnaA03G0060700ZS	0.0780498	0.192957	biological_process
GO:0051083	'de novo' cotranslational protein folding	1	357	12	51854	0.00280112	0.000231419	12.1041	BnaC03G0387900ZS	0.079567	0.194546	biological_process
GO:0010133	proline catabolic process to glutamate	1	357	12	51854	0.00280112	0.000231419	12.1041	BnaA02G0358100ZS	0.079567	0.194546	biological_process
GO:0009649	entrainment of circadian clock	2	357	68	51854	0.00560224	0.00131137	4.27204	BnaA04G0052400ZS;BnaA03G0229400ZS	0.0800617	0.194686	biological_process
GO:0009536	plastid	10	367	926	56777	0.027248	0.0163094	1.67069	BnaA09G0060900ZS;BnaC05G0231400ZS;BnaA05G0138800ZS;BnaC07G0232700ZS;BnaA02G0212800ZS;BnaA02G0377200ZS;BnaC04G0183000ZS;BnaA06G0434400ZS;BnaA01G0039400ZS;BnaC04G0191400ZS	0.080574	0.238322	cellular_component
GO:0032153	cell division site	2	367	73	56777	0.00544959	0.00128573	4.23851	BnaA07G0322500ZS;BnaC06G0377300ZS	0.0811867	0.238322	cellular_component
GO:0047958	glycine:2-oxoglutarate aminotransferase activity	1	344	13	51099	0.00290698	0.000254408	11.4264	BnaC05G0204700ZS	0.0840767	0.20226	molecular_function
GO:0004353	glutamate dehydrogenase [NAD(P)+] activity	1	344	13	51099	0.00290698	0.000254408	11.4264	BnaA03G0027700ZS	0.0840767	0.20226	molecular_function
GO:0010223	secondary shoot formation	2	357	70	51854	0.00560224	0.00134994	4.14998	BnaA09G0024900ZS;BnaC05G0554700ZS	0.0841332	0.203474	biological_process
GO:0010230	alternative respiration	1	357	13	51854	0.00280112	0.000250704	11.173	BnaC05G0341700ZS	0.0859054	0.205526	biological_process
GO:0071492	cellular response to UV-A	1	357	13	51854	0.00280112	0.000250704	11.173	BnaC01G0367700ZS	0.0859054	0.205526	biological_process
GO:0006108	malate metabolic process	2	357	72	51854	0.00560224	0.00138851	4.0347	BnaA10G0138800ZS;BnaA03G0107100ZS	0.0882663	0.207218	biological_process
GO:0009916	alternative oxidase activity	1	344	14	51099	0.00290698	0.000273978	10.6103	BnaC05G0341700ZS	0.0902443	0.209203	molecular_function
GO:0047172	shikimate O-hydroxycinnamoyltransferase activity	1	344	14	51099	0.00290698	0.000273978	10.6103	BnaC06G0446000ZS	0.0902443	0.209203	molecular_function
GO:0102721	ubiquinol:oxygen oxidoreductase activity	1	344	14	51099	0.00290698	0.000273978	10.6103	BnaC05G0341700ZS	0.0902443	0.209203	molecular_function
GO:0052694	jasmonoyl-isoleucine-12-hydroxylase activity	1	344	14	51099	0.00290698	0.000273978	10.6103	BnaA02G0403400ZS	0.0902443	0.209203	molecular_function
GO:0009641	shade avoidance	2	357	73	51854	0.00560224	0.0014078	3.97943	BnaC07G0044800ZS;BnaA07G0023000ZS	0.0903552	0.207218	biological_process
GO:0071577	zinc ion transmembrane transport	2	357	73	51854	0.00560224	0.0014078	3.97943	BnaC07G0430300ZS;BnaA01G0105000ZS	0.0903552	0.207218	biological_process
GO:0009963	positive regulation of flavonoid biosynthetic process	1	357	14	51854	0.00280112	0.000269989	10.3749	BnaC06G0446000ZS	0.0922003	0.207218	biological_process
GO:0009446	putrescine biosynthetic process	1	357	14	51854	0.00280112	0.000269989	10.3749	BnaC07G0522700ZS	0.0922003	0.207218	biological_process
GO:0019500	cyanide catabolic process	1	357	14	51854	0.00280112	0.000269989	10.3749	BnaA02G0068000ZS	0.0922003	0.207218	biological_process
GO:0016540	protein autoprocessing	1	357	14	51854	0.00280112	0.000269989	10.3749	BnaA01G0154700ZS	0.0922003	0.207218	biological_process
GO:0019499	cyanide metabolic process	1	357	14	51854	0.00280112	0.000269989	10.3749	BnaA02G0068000ZS	0.0922003	0.207218	biological_process
GO:0062034	L-pipecolic acid biosynthetic process	1	357	14	51854	0.00280112	0.000269989	10.3749	BnaC05G0161500ZS	0.0922003	0.207218	biological_process
GO:0006527	arginine catabolic process	1	357	14	51854	0.00280112	0.000269989	10.3749	BnaC07G0522700ZS	0.0922003	0.207218	biological_process
GO:0019752	carboxylic acid metabolic process	1	357	14	51854	0.00280112	0.000269989	10.3749	BnaC01G0229100ZS	0.0922003	0.207218	biological_process
GO:0019676	ammonia assimilation cycle	1	357	14	51854	0.00280112	0.000269989	10.3749	BnaA10G0286200ZS	0.0922003	0.207218	biological_process
GO:0010200	response to chitin	7	357	558	51854	0.0196078	0.010761	1.82212	BnaA10G0161500ZS;BnaA01G0214800ZS;BnaA10G0161400ZS;BnaC09G0444300ZS;BnaC09G0116900ZS;BnaA03G0366000ZS;BnaC02G0115400ZS	0.0930025	0.20797	biological_process
GO:0032440	2-alkenal reductase [NAD(P)] activity	1	344	15	51099	0.00290698	0.000293548	9.90291	BnaA10G0197800ZS	0.0963705	0.220369	molecular_function
GO:0102483	scopolin beta-glucosidase activity	3	344	162	51099	0.00872093	0.00317032	2.75081	BnaC07G0096500ZS;BnaA04G0005700ZS;BnaC07G0096300ZS	0.0967896	0.220369	molecular_function
GO:0098712	L-glutamate import across plasma membrane	1	357	15	51854	0.00280112	0.000289274	9.68329	BnaC01G0325800ZS	0.0984519	0.213713	biological_process
GO:0071491	cellular response to red light	1	357	15	51854	0.00280112	0.000289274	9.68329	BnaC01G0367700ZS	0.0984519	0.213713	biological_process
GO:0042853	L-alanine catabolic process	1	357	15	51854	0.00280112	0.000289274	9.68329	BnaC05G0204700ZS	0.0984519	0.213713	biological_process
GO:0006563	L-serine metabolic process	1	357	15	51854	0.00280112	0.000289274	9.68329	BnaA08G0189700ZS	0.0984519	0.213713	biological_process
GO:0016120	carotene biosynthetic process	1	357	15	51854	0.00280112	0.000289274	9.68329	BnaC05G0502900ZS	0.0984519	0.213713	biological_process
GO:0008202	steroid metabolic process	1	357	15	51854	0.00280112	0.000289274	9.68329	BnaC07G0457000ZS	0.0984519	0.213713	biological_process
GO:0006995	cellular response to nitrogen starvation	3	357	162	51854	0.00840336	0.00312416	2.6898	BnaC01G0037500ZS;BnaA08G0131200ZS;BnaC03G0740800ZS	0.10178	0.219689	biological_process
GO:0009882	blue light photoreceptor activity	1	344	16	51099	0.00290698	0.000313118	9.28398	BnaA06G0257500ZS	0.102456	0.227184	molecular_function
GO:0030414	peptidase inhibitor activity	1	344	16	51099	0.00290698	0.000313118	9.28398	BnaC03G0246800ZS	0.102456	0.227184	molecular_function
GO:0003865	3-oxo-5-alpha-steroid 4-dehydrogenase activity	1	344	16	51099	0.00290698	0.000313118	9.28398	BnaC09G0503900ZS	0.102456	0.227184	molecular_function
GO:0034625	fatty acid elongation, monounsaturated fatty acid	1	357	16	51854	0.00280112	0.000308559	9.07808	BnaC01G0487400ZS	0.104661	0.219689	biological_process
GO:0034626	fatty acid elongation, polyunsaturated fatty acid	1	357	16	51854	0.00280112	0.000308559	9.07808	BnaC01G0487400ZS	0.104661	0.219689	biological_process
GO:0019367	fatty acid elongation, saturated fatty acid	1	357	16	51854	0.00280112	0.000308559	9.07808	BnaC01G0487400ZS	0.104661	0.219689	biological_process
GO:0006545	glycine biosynthetic process	1	357	16	51854	0.00280112	0.000308559	9.07808	BnaC05G0204700ZS	0.104661	0.219689	biological_process
GO:0047497	mitochondrion transport along microtubule	1	357	16	51854	0.00280112	0.000308559	9.07808	BnaA09G0056600ZS	0.104661	0.219689	biological_process
GO:0034059	response to anoxia	1	357	16	51854	0.00280112	0.000308559	9.07808	BnaC04G0615900ZS	0.104661	0.219689	biological_process
GO:0009295	nucleoid	2	367	85	56777	0.00544959	0.00149708	3.64013	BnaC07G0232700ZS;BnaA06G0434400ZS	0.104972	0.298515	cellular_component
GO:0015995	chlorophyll biosynthetic process	3	357	165	51854	0.00840336	0.00318201	2.6409	BnaC03G0062600ZS;BnaC06G0010300ZS;BnaA03G0054400ZS	0.106026	0.22151	biological_process
GO:0005351	carbohydrate:proton symporter activity	3	344	169	51099	0.00872093	0.0033073	2.63687	BnaC05G0538300ZS;BnaC09G0476300ZS;BnaA10G0185000ZS	0.106389	0.233873	molecular_function
GO:0009734	auxin-activated signaling pathway	10	357	921	51854	0.0280112	0.0177614	1.57708	BnaC02G0079400ZS;BnaA10G0195900ZS;BnaA01G0364500ZS;BnaC03G0083700ZS;BnaA02G0069100ZS;BnaC08G0508100ZS;BnaC04G0012800ZS;BnaC09G0491800ZS;BnaA08G0252600ZS;BnaA03G0073500ZS	0.106716	0.22191	biological_process
GO:0015189	L-lysine transmembrane transporter activity	1	344	17	51099	0.00290698	0.000332688	8.73786	BnaC07G0271200ZS	0.1085	0.236474	molecular_function
GO:0009509	chromoplast	1	367	18	56777	0.0027248	0.00031703	8.59476	BnaC05G0502900ZS	0.110188	0.303852	cellular_component
GO:0010597	green leaf volatile biosynthetic process	1	357	17	51854	0.00280112	0.000327844	8.54408	BnaA05G0485200ZS	0.110827	0.228323	biological_process
GO:0010821	regulation of mitochondrion organization	1	357	17	51854	0.00280112	0.000327844	8.54408	BnaA09G0056600ZS	0.110827	0.228323	biological_process
GO:0008645	hexose transmembrane transport	3	357	169	51854	0.00840336	0.00325915	2.57839	BnaC05G0538300ZS;BnaC09G0476300ZS;BnaA10G0185000ZS	0.111795	0.229256	biological_process
GO:0005355	glucose transmembrane transporter activity	3	344	173	51099	0.00872093	0.00338558	2.5759	BnaC05G0538300ZS;BnaC09G0476300ZS;BnaA10G0185000ZS	0.112035	0.242111	molecular_function
GO:0006414	translational elongation	2	357	84	51854	0.00560224	0.00161993	3.45832	BnaC07G0232700ZS;BnaA06G0434400ZS	0.114226	0.233167	biological_process
GO:0008909	isochorismate synthase activity	1	344	18	51099	0.00290698	0.000352257	8.25242	BnaA02G0212800ZS	0.114503	0.245364	molecular_function
GO:0005773	vacuole	19	367	2176	56777	0.0517711	0.0383254	1.35083	BnaC06G0082500ZS;BnaA01G0073000ZS;BnaC05G0204700ZS;BnaA04G0245500ZS;BnaC04G0560400ZS;BnaC07G0096500ZS;BnaC07G0430300ZS;BnaA01G0105000ZS;BnaA07G0198600ZS;BnaA04G0030700ZS;BnaA03G0222700ZS;BnaA06G0415500ZS;BnaA06G0257500ZS;BnaC04G0191400ZS;BnaC04G0135700ZS;BnaA09G0046000ZS;BnaC07G0096300ZS;BnaC04G0084100ZS;BnaA04G0005700ZS	0.115946	0.308901	cellular_component
GO:0071456	cellular response to hypoxia	2	357	85	51854	0.00560224	0.00163922	3.41763	BnaA08G0187600ZS;BnaC05G0161500ZS	0.11647	0.233376	biological_process
GO:0071585	detoxification of cadmium ion	1	357	18	51854	0.00280112	0.000347128	8.06941	BnaA09G0456400ZS	0.11695	0.233376	biological_process
GO:0010155	regulation of proton transport	1	357	18	51854	0.00280112	0.000347128	8.06941	BnaA06G0257500ZS	0.11695	0.233376	biological_process
GO:0032922	circadian regulation of gene expression	1	357	18	51854	0.00280112	0.000347128	8.06941	BnaA05G0440700ZS	0.11695	0.233376	biological_process
GO:0071421	manganese ion transmembrane transport	1	357	18	51854	0.00280112	0.000347128	8.06941	BnaC06G0246600ZS	0.11695	0.233376	biological_process
GO:0048573	photoperiodism, flowering	3	357	174	51854	0.00840336	0.00335557	2.5043	BnaC08G0021600ZS;BnaA05G0440700ZS;BnaC05G0043300ZS	0.11917	0.235691	biological_process
GO:0009853	photorespiration	3	357	174	51854	0.00840336	0.00335557	2.5043	BnaA08G0189700ZS;BnaC05G0204700ZS;BnaA10G0286200ZS	0.11917	0.235691	biological_process
GO:0005777	peroxisome	7	367	634	56777	0.0190736	0.0111665	1.70811	BnaA08G0131200ZS;BnaC03G0370700ZS;BnaC03G0740800ZS;BnaC01G0037500ZS;BnaC07G0096500ZS;BnaC07G0096300ZS;BnaC05G0204700ZS	0.119298	0.308901	cellular_component
GO:0016831	carboxy-lyase activity	1	344	19	51099	0.00290698	0.000371827	7.81808	BnaA02G0005400ZS	0.120467	0.251795	molecular_function
GO:0004028	3-chloroallyl aldehyde dehydrogenase activity	1	344	19	51099	0.00290698	0.000371827	7.81808	BnaA01G0039400ZS	0.120467	0.251795	molecular_function
GO:0050302	indole-3-acetaldehyde oxidase activity	1	344	19	51099	0.00290698	0.000371827	7.81808	BnaA06G0193900ZS	0.120467	0.251795	molecular_function
GO:0005887	integral component of plasma membrane	6	367	519	56777	0.0163488	0.00914103	1.78851	BnaC08G0291300ZS;BnaC09G0476300ZS;BnaA07G0198600ZS;BnaA10G0185000ZS;BnaC05G0538300ZS;BnaA09G0035900ZS	0.122202	0.308901	cellular_component
GO:0043090	amino acid import	1	357	19	51854	0.00280112	0.000366413	7.6447	BnaC01G0325800ZS	0.123032	0.240128	biological_process
GO:0010421	hydrogen peroxide-mediated programmed cell death	1	357	19	51854	0.00280112	0.000366413	7.6447	BnaA01G0214200ZS	0.123032	0.240128	biological_process
GO:0006081	cellular aldehyde metabolic process	1	357	19	51854	0.00280112	0.000366413	7.6447	BnaA01G0039400ZS	0.123032	0.240128	biological_process
GO:0008422	beta-glucosidase activity	3	344	182	51099	0.00872093	0.00356171	2.44852	BnaC07G0096500ZS;BnaA04G0005700ZS;BnaC07G0096300ZS	0.125143	0.257835	molecular_function
GO:0006662	glycerol ether metabolic process	2	357	89	51854	0.00560224	0.00171636	3.26403	BnaC06G0420800ZS;BnaA07G0357600ZS	0.125554	0.243981	biological_process
GO:0030170	pyridoxal phosphate binding	5	344	391	51099	0.0145349	0.00765181	1.89953	BnaA08G0262400ZS;BnaC05G0007100ZS;BnaC08G0239700ZS;BnaA08G0189700ZS;BnaC05G0204700ZS	0.125747	0.257835	molecular_function
GO:1990137	plant seed peroxidase activity	1	344	20	51099	0.00290698	0.000391397	7.42718	BnaC04G0135700ZS	0.12639	0.257835	molecular_function
GO:0090697	post-embryonic plant organ morphogenesis	1	357	20	51854	0.00280112	0.000385698	7.26246	BnaA03G0345600ZS	0.129072	0.246511	biological_process
GO:0005513	detection of calcium ion	1	357	20	51854	0.00280112	0.000385698	7.26246	BnaA09G0068200ZS	0.129072	0.246511	biological_process
GO:0090378	seed trichome elongation	1	357	20	51854	0.00280112	0.000385698	7.26246	BnaC09G0503900ZS	0.129072	0.246511	biological_process
GO:2000469	negative regulation of peroxidase activity	1	357	20	51854	0.00280112	0.000385698	7.26246	BnaA03G0345600ZS	0.129072	0.246511	biological_process
GO:0052656	L-isoleucine transaminase activity	1	344	21	51099	0.00290698	0.000410967	7.0735	BnaC08G0199000ZS	0.132273	0.259459	molecular_function
GO:0052654	L-leucine transaminase activity	1	344	21	51099	0.00290698	0.000410967	7.0735	BnaC08G0199000ZS	0.132273	0.259459	molecular_function
GO:0052655	L-valine transaminase activity	1	344	21	51099	0.00290698	0.000410967	7.0735	BnaC08G0199000ZS	0.132273	0.259459	molecular_function
GO:0015193	L-proline transmembrane transporter activity	1	344	21	51099	0.00290698	0.000410967	7.0735	BnaC01G0325800ZS	0.132273	0.259459	molecular_function
GO:0008878	glucose-1-phosphate adenylyltransferase activity	1	344	21	51099	0.00290698	0.000410967	7.0735	BnaC07G0545100ZS	0.132273	0.259459	molecular_function
GO:0009527	plastid outer membrane	1	367	22	56777	0.0027248	0.000387481	7.03208	BnaC04G0191400ZS	0.13298	0.32706	cellular_component
GO:0033388	putrescine biosynthetic process from arginine	1	357	21	51854	0.00280112	0.000404983	6.91663	BnaC07G0522700ZS	0.13507	0.254688	biological_process
GO:0006809	nitric oxide biosynthetic process	1	357	21	51854	0.00280112	0.000404983	6.91663	BnaC02G0357300ZS	0.13507	0.254688	biological_process
GO:0071486	cellular response to high light intensity	1	357	21	51854	0.00280112	0.000404983	6.91663	BnaC01G0367700ZS	0.13507	0.254688	biological_process
GO:0004506	squalene monooxygenase activity	1	344	22	51099	0.00290698	0.000430537	6.75198	BnaC09G0058800ZS	0.138117	0.268645	molecular_function
GO:0003677	DNA binding	39	344	4844	51099	0.113372	0.0947964	1.19595	BnaC03G0244100ZS;BnaC04G0615900ZS;BnaA10G0294200ZS;BnaC01G0140400ZS;BnaC03G0083700ZS;BnaC03G0387900ZS;BnaC03G0612000ZS;BnaA02G0069100ZS;BnaA06G0175400ZS;BnaC02G0544600ZS;BnaA08G0252600ZS;BnaC07G0381000ZS;BnaA03G0073500ZS;BnaC02G0079400ZS;BnaC04G0011300ZS;BnaC06G0306600ZS;BnaC03G0011800ZS;BnaA06G0180900ZS;BnaC08G0021600ZS;BnaA03G0553500ZS;BnaA02G0400200ZS;BnaC01G0453000ZS;BnaA06G0035000ZS;BnaC04G0…	0.139063	0.268645	molecular_function
GO:0015991	ATP hydrolysis coupled proton transport	3	357	187	51854	0.00840336	0.00360628	2.3302	BnaA03G0516200ZS;BnaA03G0516100ZS;BnaC07G0494700ZS	0.139142	0.260793	biological_process
GO:0010183	pollen tube guidance	2	357	95	51854	0.00560224	0.00183207	3.05788	BnaA03G0396300ZS;BnaC03G0491900ZS	0.13948	0.260793	biological_process
GO:0010942	positive regulation of cell death	1	357	22	51854	0.00280112	0.000424268	6.60224	BnaC05G0384200ZS	0.141028	0.262583	biological_process
GO:0015250	water channel activity	2	344	98	51099	0.00581395	0.00191785	3.0315	BnaA03G0222700ZS;BnaA02G0308100ZS	0.141429	0.271161	molecular_function
GO:0051538	3 iron, 4 sulfur cluster binding	1	344	23	51099	0.00290698	0.000450107	6.45842	BnaA10G0286200ZS	0.143922	0.272646	molecular_function
GO:0005385	zinc ion transmembrane transporter activity	2	344	100	51099	0.00581395	0.00195699	2.97087	BnaC07G0430300ZS;BnaA01G0105000ZS	0.146052	0.272646	molecular_function
GO:0010189	vitamin E biosynthetic process	1	357	23	51854	0.00280112	0.000443553	6.31519	BnaA03G0015400ZS	0.146944	0.272458	biological_process
GO:0052595	aliphatic-amine oxidase activity	1	344	24	51099	0.00290698	0.000469677	6.18932	BnaC02G0357300ZS	0.149688	0.272646	molecular_function
GO:0052593	tryptamine:oxygen oxidoreductase (deaminating) activity	1	344	24	51099	0.00290698	0.000469677	6.18932	BnaC02G0357300ZS	0.149688	0.272646	molecular_function
GO:0052594	aminoacetone:oxygen oxidoreductase(deaminating) activity	1	344	24	51099	0.00290698	0.000469677	6.18932	BnaC02G0357300ZS	0.149688	0.272646	molecular_function
GO:0052596	phenethylamine:oxygen oxidoreductase (deaminating) activity	1	344	24	51099	0.00290698	0.000469677	6.18932	BnaC02G0357300ZS	0.149688	0.272646	molecular_function
GO:0030976	thiamine pyrophosphate binding	1	344	24	51099	0.00290698	0.000469677	6.18932	BnaA02G0005400ZS	0.149688	0.272646	molecular_function
GO:0042807	central vacuole	1	367	25	56777	0.0027248	0.000440319	6.18823	BnaA02G0308100ZS	0.149691	0.34928	cellular_component
GO:0009538	photosystem I reaction center	1	367	25	56777	0.0027248	0.000440319	6.18823	BnaA01G0343400ZS	0.149691	0.34928	cellular_component
GO:0009308	amine metabolic process	1	357	24	51854	0.00280112	0.000462838	6.05205	BnaC02G0357300ZS	0.152819	0.281011	biological_process
GO:2000762	regulation of phenylpropanoid metabolic process	1	357	24	51854	0.00280112	0.000462838	6.05205	BnaC04G0046800ZS	0.152819	0.281011	biological_process
GO:0009986	cell surface	1	367	26	56777	0.0027248	0.000457932	5.95022	BnaA06G0257500ZS	0.15519	0.353058	cellular_component
GO:0006811	ion transport	2	357	103	51854	0.00560224	0.00198635	2.82037	BnaA10G0004200ZS;BnaC05G0006100ZS	0.158526	0.288169	biological_process
GO:0030497	fatty acid elongation	1	357	25	51854	0.00280112	0.000482123	5.80997	BnaC01G0487400ZS	0.158655	0.288169	biological_process
GO:0009805	coumarin biosynthetic process	1	357	25	51854	0.00280112	0.000482123	5.80997	BnaA01G0214200ZS	0.158655	0.288169	biological_process
GO:0000329	fungal-type vacuole membrane	1	367	27	56777	0.0027248	0.000475545	5.72984	BnaC03G0558400ZS	0.160653	0.356572	cellular_component
GO:0016847	1-aminocyclopropane-1-carboxylate synthase activity	1	344	26	51099	0.00290698	0.000508816	5.71322	BnaC05G0007100ZS	0.161103	0.287282	molecular_function
GO:0004372	glycine hydroxymethyltransferase activity	1	344	26	51099	0.00290698	0.000508816	5.71322	BnaA08G0189700ZS	0.161103	0.287282	molecular_function
GO:0070905	serine binding	1	344	26	51099	0.00290698	0.000508816	5.71322	BnaA08G0189700ZS	0.161103	0.287282	molecular_function
GO:0019264	glycine biosynthetic process from serine	1	357	26	51854	0.00280112	0.000501408	5.58651	BnaA08G0189700ZS	0.16445	0.292407	biological_process
GO:0006544	glycine metabolic process	1	357	26	51854	0.00280112	0.000501408	5.58651	BnaA08G0189700ZS	0.16445	0.292407	biological_process
GO:0080143	regulation of amino acid export	1	357	26	51854	0.00280112	0.000501408	5.58651	BnaA06G0333100ZS	0.16445	0.292407	biological_process
GO:0006565	L-serine catabolic process	1	357	26	51854	0.00280112	0.000501408	5.58651	BnaA08G0189700ZS	0.16445	0.292407	biological_process
GO:1904482	cellular response to tetrahydrofolate	1	357	26	51854	0.00280112	0.000501408	5.58651	BnaA08G0189700ZS	0.16445	0.292407	biological_process
GO:0016042	lipid catabolic process	6	357	534	51854	0.0168067	0.0102981	1.63201	BnaC03G0307400ZS;BnaC03G0307200ZS;BnaC06G0082500ZS;BnaC09G0216400ZS;BnaA02G0254700ZS;BnaA08G0156400ZS	0.164931	0.292407	biological_process
GO:0008654	phospholipid biosynthetic process	2	357	106	51854	0.00560224	0.0020442	2.74055	BnaC04G0435300ZS;BnaA09G0594000ZS	0.165789	0.292762	biological_process
GO:0004332	fructose-bisphosphate aldolase activity	1	344	27	51099	0.00290698	0.000528386	5.50161	BnaA08G0198600ZS	0.166754	0.292392	molecular_function
GO:0002094	polyprenyltransferase activity	1	344	27	51099	0.00290698	0.000528386	5.50161	BnaC02G0361100ZS	0.166754	0.292392	molecular_function
GO:0015171	amino acid transmembrane transporter activity	3	344	209	51099	0.00872093	0.0040901	2.1322	BnaC01G0325800ZS;BnaC04G0191400ZS;BnaA09G0046000ZS	0.167409	0.292392	molecular_function
GO:0010193	response to ozone	2	357	107	51854	0.00560224	0.00206349	2.71494	BnaC09G0211400ZS;BnaA09G0185100ZS	0.168223	0.294714	biological_process
GO:0022857	transmembrane transporter activity	4	344	319	51099	0.0116279	0.00624278	1.86262	BnaA09G0169400ZS;BnaC09G0189300ZS;BnaC02G0246900ZS;BnaC06G0301500ZS	0.169351	0.293772	molecular_function
GO:0080184	response to phenylpropanoid	1	357	27	51854	0.00280112	0.000520693	5.3796	BnaA01G0132900ZS	0.170205	0.294714	biological_process
GO:0016094	polyprenol biosynthetic process	1	357	27	51854	0.00280112	0.000520693	5.3796	BnaC02G0361100ZS	0.170205	0.294714	biological_process
GO:0046283	anthocyanin-containing compound metabolic process	1	357	27	51854	0.00280112	0.000520693	5.3796	BnaA04G0005700ZS	0.170205	0.294714	biological_process
GO:0048577	negative regulation of short-day photoperiodism, flowering	1	357	27	51854	0.00280112	0.000520693	5.3796	BnaC06G0306600ZS	0.170205	0.294714	biological_process
GO:0006970	response to osmotic stress	7	357	658	51854	0.0196078	0.0126895	1.54521	BnaC07G0522700ZS;BnaA02G0271600ZS;BnaC04G0265500ZS;BnaA07G0366800ZS;BnaC06G0431200ZS;BnaC02G0544600ZS;BnaC02G0368700ZS	0.170946	0.29485	biological_process
GO:0045298	tubulin complex	1	367	29	56777	0.0027248	0.00051077	5.33468	BnaA01G0111600ZS	0.171475	0.371528	cellular_component
GO:0045735	nutrient reservoir activity	3	344	212	51099	0.00872093	0.00414881	2.10203	BnaC05G0159400ZS;BnaA08G0089800ZS;BnaC01G0178400ZS	0.17234	0.294989	molecular_function
GO:0042300	beta-amyrin synthase activity	1	344	28	51099	0.00290698	0.000547956	5.30513	BnaA06G0112600ZS	0.172366	0.294989	molecular_function
GO:0015186	L-glutamine transmembrane transporter activity	1	344	29	51099	0.00290698	0.000567526	5.12219	BnaC01G0325800ZS	0.177941	0.300496	molecular_function
GO:0004365	glyceraldehyde-3-phosphate dehydrogenase (NAD+) (phosphorylating) activity	1	344	29	51099	0.00290698	0.000567526	5.12219	BnaC08G0503100ZS	0.177941	0.300496	molecular_function
GO:0048564	photosystem I assembly	1	357	29	51854	0.00280112	0.000559263	5.0086	BnaA09G0459200ZS	0.181598	0.310812	biological_process
GO:0071483	cellular response to blue light	1	357	29	51854	0.00280112	0.000559263	5.0086	BnaC01G0367700ZS	0.181598	0.310812	biological_process
GO:0050832	defense response to fungus	11	357	1164	51854	0.0308123	0.0224476	1.37263	BnaC05G0161500ZS;BnaC02G0290500ZS;BnaC01G0080000ZS;BnaC04G0135700ZS;BnaA02G0212800ZS;BnaC03G0491900ZS;BnaA03G0396300ZS;BnaC04G0158800ZS;BnaC02G0544600ZS;BnaA09G0471400ZS;BnaC03G0789000ZS	0.182534	0.311218	biological_process
GO:0046655	folic acid metabolic process	1	357	30	51854	0.00280112	0.000578547	4.84164	BnaA08G0189700ZS	0.187236	0.316805	biological_process
GO:0016104	triterpenoid biosynthetic process	1	357	30	51854	0.00280112	0.000578547	4.84164	BnaA06G0112600ZS	0.187236	0.316805	biological_process
GO:0047938	glucose-6-phosphate 1-epimerase activity	1	344	31	51099	0.00290698	0.000606665	4.79173	BnaA09G0558100ZS	0.188978	0.317036	molecular_function
GO:0048527	lateral root development	3	357	219	51854	0.00840336	0.0042234	1.98972	BnaA08G0252600ZS;BnaA03G0345600ZS;BnaA01G0214800ZS	0.192405	0.320191	biological_process
GO:0043966	histone H3 acetylation	1	357	31	51854	0.00280112	0.000597832	4.68546	BnaA05G0440700ZS	0.192834	0.320191	biological_process
GO:0009612	response to mechanical stimulus	1	357	31	51854	0.00280112	0.000597832	4.68546	BnaA02G0393100ZS	0.192834	0.320191	biological_process
GO:1900140	regulation of seedling development	1	357	31	51854	0.00280112	0.000597832	4.68546	BnaC04G0012800ZS	0.192834	0.320191	biological_process
GO:0015743	malate transport	1	357	31	51854	0.00280112	0.000597832	4.68546	BnaA06G0415500ZS	0.192834	0.320191	biological_process
GO:0015140	malate transmembrane transporter activity	1	344	32	51099	0.00290698	0.000626235	4.64199	BnaA06G0415500ZS	0.194441	0.324069	molecular_function
GO:0030007	cellular potassium ion homeostasis	1	357	32	51854	0.00280112	0.000617117	4.53904	BnaA09G0068200ZS	0.198395	0.326984	biological_process
GO:0009831	plant-type cell wall modification involved in multidimensional cell growth	1	357	32	51854	0.00280112	0.000617117	4.53904	BnaA08G0287500ZS	0.198395	0.326984	biological_process
GO:0008453	alanine-glyoxylate transaminase activity	1	344	33	51099	0.00290698	0.000645805	4.50132	BnaC05G0204700ZS	0.199868	0.328815	molecular_function
GO:0080032	methyl jasmonate esterase activity	1	344	33	51099	0.00290698	0.000645805	4.50132	BnaC07G0535300ZS	0.199868	0.328815	molecular_function
GO:0051707	response to other organism	2	357	121	51854	0.00560224	0.00233347	2.40081	BnaA02G0393100ZS;BnaC05G0161500ZS	0.202849	0.333092	biological_process
GO:0020037	heme binding	10	344	1091	51099	0.0290698	0.0213507	1.36154	BnaA08G0131200ZS;BnaC04G0500400ZS;BnaA09G0693500ZS;BnaC03G0740800ZS;BnaC01G0037500ZS;BnaA01G0108100ZS;BnaC03G0213000ZS;BnaA02G0335900ZS;BnaA03G0182000ZS;BnaA02G0403400ZS	0.203477	0.332606	molecular_function
GO:0004805	trehalose-phosphatase activity	1	344	34	51099	0.00290698	0.000665375	4.36893	BnaA07G0372400ZS	0.205258	0.33338	molecular_function
GO:0009684	indoleacetic acid biosynthetic process	1	357	34	51854	0.00280112	0.000655687	4.27204	BnaA02G0068000ZS	0.209401	0.340086	biological_process
GO:0006120	mitochondrial electron transport, NADH to ubiquinone	1	357	34	51854	0.00280112	0.000655687	4.27204	BnaC01G0120200ZS	0.209401	0.340086	biological_process
GO:0005978	glycogen biosynthetic process	1	357	34	51854	0.00280112	0.000655687	4.27204	BnaC07G0545100ZS	0.209401	0.340086	biological_process
GO:0008131	primary amine oxidase activity	1	344	35	51099	0.00290698	0.000684945	4.2441	BnaC02G0357300ZS	0.210612	0.337773	molecular_function
GO:0080031	methyl salicylate esterase activity	1	344	35	51099	0.00290698	0.000684945	4.2441	BnaC07G0535300ZS	0.210612	0.337773	molecular_function
GO:0042803	protein homodimerization activity	8	344	845	51099	0.0232558	0.0165365	1.40633	BnaC07G0522700ZS;BnaA04G0052400ZS;BnaA03G0229400ZS;BnaC08G0497000ZS;BnaA07G0366800ZS;BnaC06G0431200ZS;BnaC04G0191400ZS;BnaA09G0639700ZS	0.212362	0.338451	molecular_function
GO:0035435	phosphate ion transmembrane transport	1	357	35	51854	0.00280112	0.000674972	4.14998	BnaA09G0035900ZS	0.214848	0.347308	biological_process
GO:0010027	thylakoid membrane organization	2	357	126	51854	0.00560224	0.0024299	2.30554	BnaC08G0065600ZS;BnaA08G0050200ZS	0.215409	0.347308	biological_process
GO:0004014	adenosylmethionine decarboxylase activity	1	344	36	51099	0.00290698	0.000704515	4.12621	BnaA01G0415300ZS	0.215929	0.342	molecular_function
GO:0015770	sucrose transport	1	357	36	51854	0.00280112	0.000694257	4.0347	BnaC08G0291300ZS	0.220257	0.349116	biological_process
GO:0045727	positive regulation of translation	1	357	36	51854	0.00280112	0.000694257	4.0347	BnaA01G0423400ZS	0.220257	0.349116	biological_process
GO:0006557	S-adenosylmethioninamine biosynthetic process	1	357	36	51854	0.00280112	0.000694257	4.0347	BnaA01G0415300ZS	0.220257	0.349116	biological_process
GO:0006972	hyperosmotic response	1	357	36	51854	0.00280112	0.000694257	4.0347	BnaC05G0477700ZS	0.220257	0.349116	biological_process
GO:0031348	negative regulation of defense response	2	357	128	51854	0.00560224	0.00246847	2.26952	BnaA02G0212800ZS;BnaC03G0789000ZS	0.220453	0.349116	biological_process
GO:0009922	fatty acid elongase activity	1	344	38	51099	0.00290698	0.000743654	3.90904	BnaC01G0487400ZS	0.226458	0.356462	molecular_function
GO:0005742	mitochondrial outer membrane translocase complex	1	367	41	56777	0.0027248	0.000722123	3.77331	BnaC09G0156700ZS	0.233541	0.491239	cellular_component
GO:0015086	cadmium ion transmembrane transporter activity	1	344	40	51099	0.00290698	0.000782794	3.71359	BnaC06G0246600ZS	0.236846	0.363829	molecular_function
GO:0043878	glyceraldehyde-3-phosphate dehydrogenase (NAD+) (non-phosphorylating) activity	1	344	40	51099	0.00290698	0.000782794	3.71359	BnaA01G0039400ZS	0.236846	0.363829	molecular_function
GO:0004084	branched-chain-amino-acid transaminase activity	1	344	40	51099	0.00290698	0.000782794	3.71359	BnaC08G0199000ZS	0.236846	0.363829	molecular_function
GO:0080030	methyl indole-3-acetate esterase activity	1	344	40	51099	0.00290698	0.000782794	3.71359	BnaC07G0535300ZS	0.236846	0.363829	molecular_function
GO:0043622	cortical microtubule organization	2	357	135	51854	0.00560224	0.00260346	2.15184	BnaC02G0236300ZS;BnaA02G0179900ZS	0.238176	0.375845	biological_process
GO:0005615	extracellular space	5	367	513	56777	0.013624	0.00903535	1.50785	BnaC03G0295200ZS;BnaC07G0055500ZS;BnaA03G0149900ZS;BnaC09G0216400ZS;BnaA08G0156400ZS	0.239342	0.491239	cellular_component
GO:0048194	Golgi vesicle budding	1	357	40	51854	0.00280112	0.000771397	3.63123	BnaA05G0155900ZS	0.241525	0.377118	biological_process
GO:0042372	phylloquinone biosynthetic process	1	357	40	51854	0.00280112	0.000771397	3.63123	BnaA02G0212800ZS	0.241525	0.377118	biological_process
GO:0006597	spermine biosynthetic process	1	357	40	51854	0.00280112	0.000771397	3.63123	BnaA01G0415300ZS	0.241525	0.377118	biological_process
GO:0005216	ion channel activity	1	344	41	51099	0.00290698	0.000802364	3.62301	BnaC03G0424800ZS	0.241987	0.369502	molecular_function
GO:1900150	regulation of defense response to fungus	2	357	137	51854	0.00560224	0.00264203	2.12043	BnaC02G0246900ZS;BnaC06G0301500ZS	0.243254	0.377171	biological_process
GO:0009058	biosynthetic process	2	357	137	51854	0.00560224	0.00264203	2.12043	BnaC08G0239700ZS;BnaA08G0262400ZS	0.243254	0.377171	biological_process
GO:0071944	cell periphery	1	367	43	56777	0.0027248	0.000757349	3.59781	BnaC03G0686800ZS	0.243424	0.491239	cellular_component
GO:0006646	phosphatidylethanolamine biosynthetic process	1	357	41	51854	0.00280112	0.000790682	3.54267	BnaA01G0154700ZS	0.246751	0.381264	biological_process
GO:0009898	cytoplasmic side of plasma membrane	1	367	44	56777	0.0027248	0.000774962	3.51604	BnaA06G0257500ZS	0.248318	0.491239	cellular_component
GO:0030145	manganese ion binding	2	344	143	51099	0.00581395	0.00279849	2.07753	BnaC05G0159400ZS;BnaA08G0089800ZS	0.250444	0.380139	molecular_function
GO:0009099	valine biosynthetic process	1	357	42	51854	0.00280112	0.000809966	3.45832	BnaC08G0199000ZS	0.251941	0.38527	biological_process
GO:0009696	salicylic acid metabolic process	1	357	42	51854	0.00280112	0.000809966	3.45832	BnaC07G0535300ZS	0.251941	0.38527	biological_process
GO:0015996	chlorophyll catabolic process	1	357	42	51854	0.00280112	0.000809966	3.45832	BnaC09G0465500ZS	0.251941	0.38527	biological_process
GO:0004029	aldehyde dehydrogenase (NAD) activity	1	344	43	51099	0.00290698	0.000841504	3.4545	BnaA01G0039400ZS	0.252167	0.380489	molecular_function
GO:0060866	leaf abscission	1	357	43	51854	0.00280112	0.000829251	3.37789	BnaA02G0212800ZS	0.257095	0.390469	biological_process
GO:0043069	negative regulation of programmed cell death	1	357	43	51854	0.00280112	0.000829251	3.37789	BnaA07G0198600ZS	0.257095	0.390469	biological_process
GO:0005199	structural constituent of cell wall	1	344	44	51099	0.00290698	0.000861074	3.37599	BnaC03G0491800ZS	0.257206	0.383553	molecular_function
GO:0004031	aldehyde oxidase activity	1	344	44	51099	0.00290698	0.000861074	3.37599	BnaA06G0193900ZS	0.257206	0.383553	molecular_function
GO:0005769	early endosome	2	367	153	56777	0.00544959	0.00269475	2.0223	BnaC07G0430300ZS;BnaA01G0105000ZS	0.260162	0.497752	cellular_component
GO:0032981	mitochondrial respiratory chain complex I assembly	1	357	44	51854	0.00280112	0.000848536	3.30112	BnaC01G0120200ZS	0.262214	0.395543	biological_process
GO:0016123	xanthophyll biosynthetic process	1	357	44	51854	0.00280112	0.000848536	3.30112	BnaC07G0147200ZS	0.262214	0.395543	biological_process
GO:0005770	late endosome	2	367	154	56777	0.00544959	0.00271237	2.00917	BnaA02G0081300ZS;BnaA08G0180900ZS	0.26255	0.497752	cellular_component
GO:0071472	cellular response to salt stress	2	357	145	51854	0.00560224	0.00279631	2.00344	BnaC03G0127800ZS;BnaA03G0110700ZS	0.263601	0.396293	biological_process
GO:0008515	sucrose transmembrane transporter activity	1	344	46	51099	0.00290698	0.000900213	3.22921	BnaC08G0291300ZS	0.267182	0.396113	molecular_function
GO:0090698	post-embryonic plant morphogenesis	1	357	45	51854	0.00280112	0.000867821	3.22776	BnaC03G0244100ZS	0.267298	0.399153	biological_process
GO:0009808	lignin metabolic process	1	357	45	51854	0.00280112	0.000867821	3.22776	BnaC04G0500400ZS	0.267298	0.399153	biological_process
GO:0009116	nucleoside metabolic process	1	357	46	51854	0.00280112	0.000887106	3.15759	BnaC01G0178400ZS	0.272347	0.403981	biological_process
GO:0010929	positive regulation of auxin mediated signaling pathway	1	357	46	51854	0.00280112	0.000887106	3.15759	BnaA01G0214800ZS	0.272347	0.403981	biological_process
GO:0046907	intracellular transport	1	357	47	51854	0.00280112	0.000906391	3.09041	BnaA06G0018700ZS	0.277361	0.410052	biological_process
GO:0003746	translation elongation factor activity	2	344	154	51099	0.00581395	0.00301376	1.92914	BnaC07G0232700ZS;BnaA06G0434400ZS	0.277812	0.409492	molecular_function
GO:0009611	response to wounding	7	357	769	51854	0.0196078	0.0148301	1.32217	BnaC07G0522700ZS;BnaA10G0007700ZS;BnaA02G0403400ZS;BnaC07G0457000ZS;BnaC05G0009300ZS;BnaC04G0191400ZS;BnaA07G0363200ZS	0.280796	0.413294	biological_process
GO:0004012	phospholipid-translocating ATPase activity	1	344	49	51099	0.00290698	0.000958923	3.0315	BnaA05G0155900ZS	0.281896	0.413123	molecular_function
GO:1902456	regulation of stomatal opening	1	357	48	51854	0.00280112	0.000925676	3.02603	BnaA09G0255800ZS	0.28234	0.413294	biological_process
GO:0071669	plant-type cell wall organization or biogenesis	1	357	48	51854	0.00280112	0.000925676	3.02603	BnaC08G0199000ZS	0.28234	0.413294	biological_process
GO:0009617	response to bacterium	5	357	518	51854	0.0140056	0.00998959	1.40202	BnaA10G0004200ZS;BnaA02G0212800ZS;BnaC07G0430300ZS;BnaC05G0006100ZS;BnaA01G0105000ZS	0.286414	0.417883	biological_process
GO:0031307	integral component of mitochondrial outer membrane	1	367	53	56777	0.0027248	0.000933477	2.91898	BnaA09G0056600ZS	0.290969	0.538649	cellular_component
GO:0045454	cell redox homeostasis	5	357	522	51854	0.0140056	0.0100667	1.39128	BnaA08G0131200ZS;BnaA07G0357600ZS;BnaC03G0740800ZS;BnaC01G0037500ZS;BnaC06G0420800ZS	0.291708	0.423543	biological_process
GO:0061025	membrane fusion	1	357	50	51854	0.00280112	0.000964246	2.90499	BnaA02G0393100ZS	0.292197	0.423543	biological_process
GO:0031966	mitochondrial membrane	2	367	168	56777	0.00544959	0.00295895	1.84173	BnaC07G0271200ZS;BnaA01G0073000ZS	0.295961	0.538649	cellular_component
GO:0000166	nucleotide binding	2	344	163	51099	0.00581395	0.00318989	1.82262	BnaA07G0366800ZS;BnaC06G0431200ZS	0.300162	0.436523	molecular_function
GO:0016413	O-acetyltransferase activity	2	344	164	51099	0.00581395	0.00320946	1.81151	BnaA10G0205700ZS;BnaC09G0504800ZS	0.302639	0.436523	molecular_function
GO:0016788	hydrolase activity, acting on ester bonds	3	344	286	51099	0.00872093	0.00559698	1.55815	BnaC07G0535300ZS;BnaC03G0558400ZS;BnaC06G0082500ZS	0.302998	0.436523	molecular_function
GO:1904680	peptide transmembrane transporter activity	2	344	166	51099	0.00581395	0.0032486	1.78968	BnaC03G0233100ZS;BnaA03G0181700ZS	0.307589	0.438186	molecular_function
GO:0015333	peptide:proton symporter activity	2	344	166	51099	0.00581395	0.0032486	1.78968	BnaC03G0233100ZS;BnaA03G0181700ZS	0.307589	0.438186	molecular_function
GO:0010628	positive regulation of gene expression	1	357	54	51854	0.00280112	0.00104138	2.6898	BnaA05G0440700ZS	0.311508	0.448612	biological_process
GO:0010075	regulation of meristem growth	1	357	54	51854	0.00280112	0.00104138	2.6898	BnaA05G0469700ZS	0.311508	0.448612	biological_process
GO:0009697	salicylic acid biosynthetic process	1	357	55	51854	0.00280112	0.00106067	2.6409	BnaA02G0212800ZS	0.316253	0.453976	biological_process
GO:0009098	leucine biosynthetic process	1	357	56	51854	0.00280112	0.00107996	2.59374	BnaC08G0199000ZS	0.320966	0.459259	biological_process
GO:0008083	growth factor activity	1	344	58	51099	0.00290698	0.00113505	2.5611	BnaA04G0150300ZS	0.324294	0.459417	molecular_function
GO:0046930	pore complex	1	367	61	56777	0.0027248	0.00107438	2.53616	BnaC04G0191400ZS	0.32685	0.583202	cellular_component
GO:0030552	cAMP binding	1	344	59	51099	0.00290698	0.00115462	2.51769	BnaC03G0424800ZS	0.328848	0.460749	molecular_function
GO:0030553	cGMP binding	1	344	59	51099	0.00290698	0.00115462	2.51769	BnaC03G0424800ZS	0.328848	0.460749	molecular_function
GO:0004568	chitinase activity	1	344	60	51099	0.00290698	0.00117419	2.47573	BnaC03G0250700ZS	0.333372	0.46201	molecular_function
GO:0008061	chitin binding	1	344	60	51099	0.00290698	0.00117419	2.47573	BnaC03G0250700ZS	0.333372	0.46201	molecular_function
GO:0007266	Rho protein signal transduction	1	357	59	51854	0.00280112	0.00113781	2.46185	BnaA09G0056600ZS	0.334909	0.476576	biological_process
GO:0010252	auxin homeostasis	2	357	174	51854	0.00560224	0.00335557	1.66953	BnaC06G0446000ZS;BnaA03G0345600ZS	0.336991	0.476576	biological_process
GO:0003824	catalytic activity	1	344	61	51099	0.00290698	0.00119376	2.43514	BnaC01G0178400ZS	0.337865	0.465705	molecular_function
GO:0042744	hydrogen peroxide catabolic process	3	357	299	51854	0.00840336	0.00576619	1.45735	BnaC01G0037500ZS;BnaA08G0131200ZS;BnaC03G0740800ZS	0.339255	0.476576	biological_process
GO:0010380	regulation of chlorophyll biosynthetic process	1	357	60	51854	0.00280112	0.00115709	2.42082	BnaC01G0367700ZS	0.339493	0.476576	biological_process
GO:0006596	polyamine biosynthetic process	1	357	60	51854	0.00280112	0.00115709	2.42082	BnaC07G0522700ZS	0.339493	0.476576	biological_process
GO:0006506	GPI anchor biosynthetic process	1	357	60	51854	0.00280112	0.00115709	2.42082	BnaC03G0558400ZS	0.339493	0.476576	biological_process
GO:0009749	response to glucose	2	357	176	51854	0.00560224	0.00339414	1.65056	BnaC04G0191400ZS;BnaC02G0544600ZS	0.34199	0.478571	biological_process
GO:0009707	chloroplast outer membrane	2	367	188	56777	0.00544959	0.0033112	1.64581	BnaC04G0191400ZS;BnaC04G0158800ZS	0.343239	0.600668	cellular_component
GO:0009870	defense response signaling pathway, resistance gene-dependent	1	357	61	51854	0.00280112	0.00117638	2.38114	BnaC05G0161500ZS	0.344046	0.479939	biological_process
GO:0009835	fruit ripening	1	357	62	51854	0.00280112	0.00119567	2.34273	BnaC05G0007100ZS	0.348567	0.481716	biological_process
GO:0035999	tetrahydrofolate interconversion	1	357	62	51854	0.00280112	0.00119567	2.34273	BnaA08G0189700ZS	0.348567	0.481716	biological_process
GO:0006865	amino acid transport	1	357	62	51854	0.00280112	0.00119567	2.34273	BnaA06G0333100ZS	0.348567	0.481716	biological_process
GO:0007165	signal transduction	5	357	567	51854	0.0140056	0.0109345	1.28086	BnaA10G0007700ZS;BnaC05G0009300ZS;BnaC07G0548100ZS;BnaC04G0174000ZS;BnaA05G0131800ZS	0.352164	0.483676	biological_process
GO:0009299	mRNA transcription	1	357	63	51854	0.00280112	0.00121495	2.30554	BnaC03G0244100ZS	0.353058	0.483676	biological_process
GO:0045892	negative regulation of transcription, DNA-templated	6	357	701	51854	0.0168067	0.0135187	1.24322	BnaC04G0011300ZS;BnaA02G0400200ZS;BnaA05G0011000ZS;BnaC04G0011800ZS;BnaA03G0345600ZS;BnaA03G0366000ZS	0.353246	0.483676	biological_process
GO:0015288	porin activity	1	344	65	51099	0.00290698	0.00127204	2.28529	BnaC04G0191400ZS	0.355537	0.48743	molecular_function
GO:0010228	vegetative to reproductive phase transition of meristem	4	357	438	51854	0.0112045	0.00844679	1.32648	BnaC08G0021600ZS;BnaA01G0132900ZS;BnaA02G0400200ZS;BnaC05G0043300ZS	0.35626	0.485046	biological_process
GO:0009097	isoleucine biosynthetic process	1	357	64	51854	0.00280112	0.00123423	2.26952	BnaC08G0199000ZS	0.357517	0.485046	biological_process
GO:0009698	phenylpropanoid metabolic process	1	357	64	51854	0.00280112	0.00123423	2.26952	BnaC04G0500400ZS	0.357517	0.485046	biological_process
GO:0009860	pollen tube growth	4	357	440	51854	0.0112045	0.00848536	1.32045	BnaA03G0017500ZS;BnaC03G0022200ZS;BnaA05G0155900ZS;BnaA09G0056600ZS	0.359368	0.486076	biological_process
GO:0042651	thylakoid membrane	1	367	69	56777	0.0027248	0.00121528	2.24211	BnaC06G0010300ZS	0.360919	0.619692	cellular_component
GO:0006032	chitin catabolic process	1	357	65	51854	0.00280112	0.00125352	2.2346	BnaC03G0250700ZS	0.361946	0.488079	biological_process
GO:0010118	stomatal movement	2	357	185	51854	0.00560224	0.00356771	1.57026	BnaC04G0135700ZS;BnaA02G0212800ZS	0.364328	0.489807	biological_process
GO:0009704	de-etiolation	1	357	66	51854	0.00280112	0.0012728	2.20075	BnaC07G0548100ZS	0.366344	0.491034	biological_process
GO:0004499	N,N-dimethylaniline monooxygenase activity	1	344	68	51099	0.00290698	0.00133075	2.18446	BnaC05G0161500ZS	0.368482	0.502475	molecular_function
GO:0012511	monolayer-surrounded lipid storage body	1	367	71	56777	0.0027248	0.00125051	2.17895	BnaC04G0135700ZS	0.369165	0.622111	cellular_component
GO:0045332	phospholipid translocation	1	357	67	51854	0.00280112	0.00129209	2.1679	BnaA05G0155900ZS	0.370712	0.495396	biological_process
GO:0000155	phosphorelay sensor kinase activity	1	344	69	51099	0.00290698	0.00135032	2.15281	BnaA06G0257500ZS	0.372739	0.505576	molecular_function
GO:0006006	glucose metabolic process	1	357	68	51854	0.00280112	0.00131137	2.13602	BnaC08G0503100ZS	0.37505	0.499693	biological_process
GO:0016998	cell wall macromolecule catabolic process	1	357	69	51854	0.00280112	0.00133066	2.10506	BnaC03G0250700ZS	0.379359	0.503924	biological_process
GO:0035673	oligopeptide transmembrane transporter activity	2	344	196	51099	0.00581395	0.00383569	1.51575	BnaC03G0233100ZS;BnaA03G0181700ZS	0.380655	0.511567	molecular_function
GO:0016597	amino acid binding	1	344	71	51099	0.00290698	0.00138946	2.09216	BnaA08G0189700ZS	0.381167	0.511567	molecular_function
GO:0003333	amino acid transmembrane transport	2	357	192	51854	0.00560224	0.0037027	1.51301	BnaC01G0325800ZS;BnaA09G0046000ZS	0.381502	0.505263	biological_process
GO:0030307	positive regulation of cell growth	1	357	70	51854	0.00280112	0.00134994	2.07499	BnaA03G0345600ZS	0.383637	0.506583	biological_process
GO:0009688	abscisic acid biosynthetic process	1	357	71	51854	0.00280112	0.00136923	2.04576	BnaA06G0193900ZS	0.387887	0.510679	biological_process
GO:0004869	cysteine-type endopeptidase inhibitor activity	1	344	73	51099	0.00290698	0.0014286	2.03484	BnaC05G0477700ZS	0.389483	0.514602	molecular_function
GO:0005388	calcium-transporting ATPase activity	1	344	73	51099	0.00290698	0.0014286	2.03484	BnaA07G0198600ZS	0.389483	0.514602	molecular_function
GO:0051119	sugar transmembrane transporter activity	1	344	73	51099	0.00290698	0.0014286	2.03484	BnaC08G0291300ZS	0.389483	0.514602	molecular_function
GO:0010286	heat acclimation	2	357	196	51854	0.00560224	0.00377984	1.48214	BnaA04G0257100ZS;BnaA05G0155900ZS	0.391227	0.513198	biological_process
GO:0006744	ubiquinone biosynthetic process	1	357	72	51854	0.00280112	0.00138851	2.01735	BnaC04G0500400ZS	0.392107	0.513198	biological_process
GO:0009817	defense response to fungus, incompatible interaction	2	357	201	51854	0.00560224	0.00387627	1.44527	BnaC05G0384200ZS;BnaC07G0535300ZS	0.403285	0.526282	biological_process
GO:0004806	triglyceride lipase activity	1	344	77	51099	0.00290698	0.00150688	1.92914	BnaC09G0216400ZS	0.405781	0.533372	molecular_function
GO:0051260	protein homooligomerization	1	357	76	51854	0.00280112	0.00146565	1.91117	BnaC08G0291300ZS	0.408698	0.531786	biological_process
GO:0010204	defense response signaling pathway, resistance gene-independent	1	357	77	51854	0.00280112	0.00148494	1.88635	BnaC05G0161500ZS	0.412775	0.535525	biological_process
GO:0019005	SCF ubiquitin ligase complex	2	367	221	56777	0.00544959	0.00389242	1.40005	BnaA07G0015400ZS;BnaC07G0032700ZS	0.41873	0.692809	cellular_component
[truncated: 199 more rows]

## Sheet: Table S8
Table S8: KEGG enrichment results of the DEGs in the group with high K absorption efficiency
[truncated: 43 more rows]

## Sheet: Table S9
Table S9: KEGG enrichment results of the DEGs in the group with low K absorption efficiency
[truncated: 61 more rows]

[truncated: 8 more sheets: Table S10, Table S11, Table S12, Table S13, Table S14, Table S15, Table S16, Table S17]
